# Supplementary material for: Spatio-temporal dataset of building occupants
Source: Data Brief. 2019 Oct 10;27:104598. doi: 10.1016/j.dib.2019.104598 (PMC6812040; doi:10.1016/j.dib.2019.104598)
Supplement: Multimedia component 1 [file mmc1.xlsx]

## Sheet: Data
UserID	Datetime		Building	Building	Floor		Building Floor	Longitude	Latitude
User I	2018-04-19T12:34:17.488		https://www.u-bourgogne.fr/stride#R1	R1	https://www.u-bourgogne.fr/stride#R2		2	5.06808	47.3102
User I	2018-04-19T12:34:22.591		https://www.u-bourgogne.fr/stride#R1	R1	https://www.u-bourgogne.fr/stride#R2		2	5.06843	47.3108
User I	2018-04-19T12:34:27.664		https://www.u-bourgogne.fr/stride#R1	R1	https://www.u-bourgogne.fr/stride#R2		2	5.06852	47.3108
User I	2018-04-19T12:34:32.810		https://www.u-bourgogne.fr/stride#R1	R1	https://www.u-bourgogne.fr/stride#R2		2	5.06846	47.3108
User I	2018-04-19T12:34:37.866		https://www.u-bourgogne.fr/stride#R1	R1	https://www.u-bourgogne.fr/stride#R2		2	5.06851	47.3109
User I	2018-04-19T12:34:42.953		https://www.u-bourgogne.fr/stride#R1	R1	https://www.u-bourgogne.fr/stride#R2		2	5.06852	47.3108
User I	2018-04-19T12:34:47.977		https://www.u-bourgogne.fr/stride#R1	R1	https://www.u-bourgogne.fr/stride#R2		2	5.06846	47.3108
User I	2018-04-19T12:34:52.996		https://www.u-bourgogne.fr/stride#R1	R1	https://www.u-bourgogne.fr/stride#R2		2	5.06835	47.3108
User I	2018-04-19T12:34:58.027		https://www.u-bourgogne.fr/stride#R1	R1	https://www.u-bourgogne.fr/stride#R2		2	5.06829	47.3108
User I	2018-04-19T12:35:03.061		https://www.u-bourgogne.fr/stride#R1	R1	https://www.u-bourgogne.fr/stride#R2		2	5.06824	47.3108
User I	2018-04-19T12:35:09.065		https://www.u-bourgogne.fr/stride#R1	R1	https://www.u-bourgogne.fr/stride#R2		2	5.0682	47.3108
User I	2018-04-19T12:35:14.343		https://www.u-bourgogne.fr/stride#R1	R1	https://www.u-bourgogne.fr/stride#R2		2	5.06847	47.3108
User I	2018-04-19T12:35:19.379		https://www.u-bourgogne.fr/stride#R1	R1	https://www.u-bourgogne.fr/stride#R2		2	5.06844	47.3108
User I	2018-04-19T12:35:24.423		https://www.u-bourgogne.fr/stride#R1	R1	https://www.u-bourgogne.fr/stride#R2		2	5.06855	47.3107
User I	2018-04-19T12:35:29.500		https://www.u-bourgogne.fr/stride#R1	R1	https://www.u-bourgogne.fr/stride#R2		2	5.06859	47.3107
User I	2018-04-19T12:35:34.540		https://www.u-bourgogne.fr/stride#R1	R1	https://www.u-bourgogne.fr/stride#R2		2	5.06852	47.3106
User I	2018-04-19T12:35:59.920		https://www.u-bourgogne.fr/stride#R1	R1	https://www.u-bourgogne.fr/stride#R2		2	5.06787	47.3113
User I	2018-04-19T12:36:00.930		https://www.u-bourgogne.fr/stride#R1	R1	https://www.u-bourgogne.fr/stride#R5		5	5.06829	47.311
User I	2018-04-19T12:36:01.952		https://www.u-bourgogne.fr/stride#R1	R1	https://www.u-bourgogne.fr/stride#R2		2	5.06826	47.311
User I	2018-04-19T12:36:02.975		https://www.u-bourgogne.fr/stride#R1	R1	https://www.u-bourgogne.fr/stride#R2		2	5.06827	47.3111
User I	2018-04-19T12:36:03.987		https://www.u-bourgogne.fr/stride#R1	R1	https://www.u-bourgogne.fr/stride#R2		2	5.06825	47.3111
User I	2018-04-19T12:36:05.021		https://www.u-bourgogne.fr/stride#R1	R1	https://www.u-bourgogne.fr/stride#R2		2	5.06827	47.3111
User I	2018-04-19T12:36:06.040		https://www.u-bourgogne.fr/stride#R1	R1	https://www.u-bourgogne.fr/stride#R2		2	5.06838	47.311
User I	2018-04-19T12:36:07.094		https://www.u-bourgogne.fr/stride#R1	R1	https://www.u-bourgogne.fr/stride#R2		2	5.06837	47.311
User I	2018-04-19T12:36:08.122		https://www.u-bourgogne.fr/stride#R1	R1	https://www.u-bourgogne.fr/stride#R5		5	5.06814	47.3111
User I	2018-04-19T12:36:09.136		https://www.u-bourgogne.fr/stride#R1	R1	https://www.u-bourgogne.fr/stride#R2		2	5.06843	47.3109
User I	2018-04-19T12:36:10.166		https://www.u-bourgogne.fr/stride#R1	R1	https://www.u-bourgogne.fr/stride#R5		5	5.06837	47.3109
User I	2018-04-19T12:36:11.185		https://www.u-bourgogne.fr/stride#R1	R1	https://www.u-bourgogne.fr/stride#R5		5	5.06837	47.3108
User I	2018-04-19T12:36:12.227		https://www.u-bourgogne.fr/stride#R1	R1	https://www.u-bourgogne.fr/stride#R2		2	5.06814	47.3111
User I	2018-04-19T12:36:13.276		https://www.u-bourgogne.fr/stride#R1	R1	https://www.u-bourgogne.fr/stride#R5		5	5.06842	47.3108
User I	2018-04-19T12:36:14.335		https://www.u-bourgogne.fr/stride#R1	R1	https://www.u-bourgogne.fr/stride#R5		5	5.06842	47.3108
User I	2018-04-19T12:36:15.387		https://www.u-bourgogne.fr/stride#R1	R1	https://www.u-bourgogne.fr/stride#R5		5	5.06842	47.3108
User I	2018-04-19T12:36:16.445		https://www.u-bourgogne.fr/stride#R1	R1	https://www.u-bourgogne.fr/stride#R5		5	5.06843	47.3108
User I	2018-04-19T12:36:17.479		https://www.u-bourgogne.fr/stride#R1	R1	https://www.u-bourgogne.fr/stride#R5		5	5.06843	47.3108
User I	2018-04-19T12:36:18.653		https://www.u-bourgogne.fr/stride#R1	R1	https://www.u-bourgogne.fr/stride#R2		2	5.06813	47.3112
User I	2018-04-19T12:36:26.545		https://www.u-bourgogne.fr/stride#R1	R1	https://www.u-bourgogne.fr/stride#R2		2	5.06767	47.3106
User I	2018-04-19T12:36:27.578		https://www.u-bourgogne.fr/stride#R1	R1	https://www.u-bourgogne.fr/stride#R5		5	5.06855	47.3107
User I	2018-04-19T12:36:28.627		https://www.u-bourgogne.fr/stride#R1	R1	https://www.u-bourgogne.fr/stride#R5		5	5.06857	47.3107
User I	2018-04-19T12:36:29.739		https://www.u-bourgogne.fr/stride#R1	R1	https://www.u-bourgogne.fr/stride#R5		5	5.06853	47.3107
User I	2018-04-19T12:36:30.790		https://www.u-bourgogne.fr/stride#R1	R1	https://www.u-bourgogne.fr/stride#R5		5	5.06853	47.3107
User I	2018-04-19T12:36:32.537		https://www.u-bourgogne.fr/stride#R1	R1	https://www.u-bourgogne.fr/stride#R5		5	5.06812	47.311
User I	2018-04-19T12:36:33.568		https://www.u-bourgogne.fr/stride#R1	R1	https://www.u-bourgogne.fr/stride#R5		5	5.06853	47.3107
User I	2018-04-19T12:36:34.629		https://www.u-bourgogne.fr/stride#R1	R1	https://www.u-bourgogne.fr/stride#R5		5	5.06852	47.3108
User I	2018-04-19T12:36:35.676		https://www.u-bourgogne.fr/stride#R1	R1	https://www.u-bourgogne.fr/stride#R2		2	5.06854	47.3108
User I	2018-04-19T12:36:36.722		https://www.u-bourgogne.fr/stride#R1	R1	https://www.u-bourgogne.fr/stride#R5		5	5.06843	47.3107
User I	2018-04-19T12:36:38.137		https://www.u-bourgogne.fr/stride#R1	R1	https://www.u-bourgogne.fr/stride#R5		5	5.06854	47.3108
User I	2018-04-19T12:36:39.227		https://www.u-bourgogne.fr/stride#R1	R1	https://www.u-bourgogne.fr/stride#R5		5	5.06853	47.3107
User I	2018-04-19T12:36:40.275		https://www.u-bourgogne.fr/stride#R1	R1	https://www.u-bourgogne.fr/stride#R5		5	5.06861	47.3107
User I	2018-04-19T12:36:41.288		https://www.u-bourgogne.fr/stride#R1	R1	https://www.u-bourgogne.fr/stride#R5		5	5.06864	47.3108
User I	2018-04-19T12:36:42.319		https://www.u-bourgogne.fr/stride#R1	R1	https://www.u-bourgogne.fr/stride#R5		5	5.06869	47.3108
User I	2018-04-19T12:36:43.355		https://www.u-bourgogne.fr/stride#R1	R1	https://www.u-bourgogne.fr/stride#R5		5	5.06867	47.3108
User I	2018-04-19T12:36:44.385		https://www.u-bourgogne.fr/stride#R1	R1	https://www.u-bourgogne.fr/stride#R5		5	5.06864	47.3108
User I	2018-04-19T12:36:45.436		https://www.u-bourgogne.fr/stride#R1	R1	https://www.u-bourgogne.fr/stride#R5		5	5.06858	47.3107
User I	2018-04-19T12:36:46.482		https://www.u-bourgogne.fr/stride#R1	R1	https://www.u-bourgogne.fr/stride#R5		5	5.06866	47.3108
User I	2018-04-19T12:36:47.540		https://www.u-bourgogne.fr/stride#R1	R1	https://www.u-bourgogne.fr/stride#R5		5	5.06854	47.3108
User I	2018-04-19T12:36:48.581		https://www.u-bourgogne.fr/stride#R1	R1	https://www.u-bourgogne.fr/stride#R5		5	5.06856	47.3107
User I	2018-04-19T12:36:49.642		https://www.u-bourgogne.fr/stride#R1	R1	https://www.u-bourgogne.fr/stride#R5		5	5.06865	47.3107
User I	2018-04-19T12:36:50.847		https://www.u-bourgogne.fr/stride#R1	R1	https://www.u-bourgogne.fr/stride#R5		5	5.06846	47.3106
User I	2018-04-19T12:36:51.881		https://www.u-bourgogne.fr/stride#R1	R1	https://www.u-bourgogne.fr/stride#R4		4	5.06848	47.3106
User I	2018-04-19T12:36:52.929		https://www.u-bourgogne.fr/stride#R1	R1	https://www.u-bourgogne.fr/stride#R5		5	5.06857	47.3107
User I	2018-04-19T12:36:53.976		https://www.u-bourgogne.fr/stride#R1	R1	https://www.u-bourgogne.fr/stride#R5		5	5.06864	47.3107
User I	2018-04-19T12:36:55.021		https://www.u-bourgogne.fr/stride#R1	R1	https://www.u-bourgogne.fr/stride#R5		5	5.06865	47.3108
User I	2018-04-19T12:36:56.079		https://www.u-bourgogne.fr/stride#R1	R1	https://www.u-bourgogne.fr/stride#R5		5	5.06853	47.3108
User I	2018-04-19T12:36:57.725		https://www.u-bourgogne.fr/stride#R1	R1	https://www.u-bourgogne.fr/stride#R2		2	5.0693	47.3112
User I	2018-04-19T12:36:58.781		https://www.u-bourgogne.fr/stride#R1	R1	https://www.u-bourgogne.fr/stride#R5		5	5.06865	47.3108
User I	2018-04-19T12:36:59.792		https://www.u-bourgogne.fr/stride#R1	R1	https://www.u-bourgogne.fr/stride#R5		5	5.06868	47.3108
User I	2018-04-19T12:37:00.835		https://www.u-bourgogne.fr/stride#R1	R1	https://www.u-bourgogne.fr/stride#R5		5	5.06859	47.3108
User I	2018-04-19T12:37:09.159		https://www.u-bourgogne.fr/stride#R1	R1	https://www.u-bourgogne.fr/stride#R5		5	5.06871	47.3106
User I	2018-04-19T12:37:10.181		https://www.u-bourgogne.fr/stride#R1	R1	https://www.u-bourgogne.fr/stride#R5		5	5.06871	47.3106
User I	2018-04-19T12:37:11.216		https://www.u-bourgogne.fr/stride#R1	R1	https://www.u-bourgogne.fr/stride#R5		5	5.06871	47.3106
User I	2018-04-19T12:37:12.228		https://www.u-bourgogne.fr/stride#R1	R1	https://www.u-bourgogne.fr/stride#R5		5	5.06887	47.3108
User I	2018-04-19T12:37:13.244		https://www.u-bourgogne.fr/stride#R1	R1	https://www.u-bourgogne.fr/stride#R5		5	5.06867	47.3107
User I	2018-04-19T12:37:14.252		https://www.u-bourgogne.fr/stride#R1	R1	https://www.u-bourgogne.fr/stride#R5		5	5.06872	47.3107
User I	2018-04-19T12:37:15.263		https://www.u-bourgogne.fr/stride#R1	R1	https://www.u-bourgogne.fr/stride#R5		5	5.06872	47.3107
User I	2018-04-19T12:37:16.292		https://www.u-bourgogne.fr/stride#R1	R1	https://www.u-bourgogne.fr/stride#R5		5	5.06871	47.3107
User I	2018-04-19T12:37:17.336		https://www.u-bourgogne.fr/stride#R1	R1	https://www.u-bourgogne.fr/stride#R5		5	5.06872	47.3107
User I	2018-04-19T12:37:18.358		https://www.u-bourgogne.fr/stride#R1	R1	https://www.u-bourgogne.fr/stride#R5		5	5.06872	47.3107
User I	2018-04-19T12:37:19.398		https://www.u-bourgogne.fr/stride#R1	R1	https://www.u-bourgogne.fr/stride#R5		5	5.06872	47.3107
User I	2018-04-19T12:37:20.441		https://www.u-bourgogne.fr/stride#R1	R1	https://www.u-bourgogne.fr/stride#R5		5	5.06872	47.3107
User I	2018-04-19T12:37:21.494		https://www.u-bourgogne.fr/stride#R1	R1	https://www.u-bourgogne.fr/stride#R5		5	5.06859	47.3106
User I	2018-04-19T12:37:22.552		https://www.u-bourgogne.fr/stride#R1	R1	https://www.u-bourgogne.fr/stride#R5		5	5.06872	47.3107
User I	2018-04-19T12:37:23.586		https://www.u-bourgogne.fr/stride#R1	R1	https://www.u-bourgogne.fr/stride#R5		5	5.06873	47.3107
User I	2018-04-19T12:37:24.651		https://www.u-bourgogne.fr/stride#R1	R1	https://www.u-bourgogne.fr/stride#R5		5	5.06874	47.3107
User I	2018-04-19T12:37:25.687		https://www.u-bourgogne.fr/stride#R1	R1	https://www.u-bourgogne.fr/stride#R5		5	5.06877	47.3107
User I	2018-04-19T12:37:26.701		https://www.u-bourgogne.fr/stride#R1	R1	https://www.u-bourgogne.fr/stride#R4		4	5.06881	47.3107
User I	2018-04-19T12:37:34.088		https://www.u-bourgogne.fr/stride#R1	R1	https://www.u-bourgogne.fr/stride#R5		5	5.06884	47.3106
User I	2018-04-19T12:37:35.143		https://www.u-bourgogne.fr/stride#R1	R1	https://www.u-bourgogne.fr/stride#R5		5	5.06888	47.3106
User I	2018-04-19T12:37:36.215		https://www.u-bourgogne.fr/stride#R1	R1	https://www.u-bourgogne.fr/stride#R5		5	5.06886	47.3106
User I	2018-04-19T12:37:37.242		https://www.u-bourgogne.fr/stride#R1	R1	https://www.u-bourgogne.fr/stride#R5		5	5.06886	47.3106
User I	2018-04-19T12:37:48.965		https://www.u-bourgogne.fr/stride#R1	R1	https://www.u-bourgogne.fr/stride#R5		5	5.06963	47.311
User I	2018-04-19T12:37:53.974		https://www.u-bourgogne.fr/stride#R1	R1	https://www.u-bourgogne.fr/stride#R5		5	5.06887	47.3106
User I	2018-04-19T12:37:59.006		https://www.u-bourgogne.fr/stride#R1	R1	https://www.u-bourgogne.fr/stride#R5		5	5.0688	47.3107
User I	2018-04-19T12:38:09.304		https://www.u-bourgogne.fr/stride#R1	R1	https://www.u-bourgogne.fr/stride#R2		2	5.06887	47.3107
User I	2018-04-19T12:38:14.378		https://www.u-bourgogne.fr/stride#R1	R1	https://www.u-bourgogne.fr/stride#R5		5	5.06882	47.3107
User I	2018-04-19T12:38:19.415		https://www.u-bourgogne.fr/stride#R1	R1	https://www.u-bourgogne.fr/stride#R5		5	5.06858	47.3108
User I	2018-04-19T12:38:24.459		https://www.u-bourgogne.fr/stride#R1	R1	https://www.u-bourgogne.fr/stride#R5		5	5.06873	47.3107
User I	2018-04-19T12:38:29.471		https://www.u-bourgogne.fr/stride#R1	R1	https://www.u-bourgogne.fr/stride#R5		5	5.06865	47.3107
User I	2018-04-19T12:38:34.488		https://www.u-bourgogne.fr/stride#R1	R1	https://www.u-bourgogne.fr/stride#R2		2	5.06871	47.3106
User I	2018-04-19T12:38:39.522		https://www.u-bourgogne.fr/stride#R1	R1	https://www.u-bourgogne.fr/stride#R2		2	5.0686	47.3107
User I	2018-04-19T12:38:50.889		https://www.u-bourgogne.fr/stride#R1	R1	https://www.u-bourgogne.fr/stride#R2		2	5.06856	47.3104
User I	2018-04-19T12:38:56.206		https://www.u-bourgogne.fr/stride#R1	R1	https://www.u-bourgogne.fr/stride#R2		2	5.06888	47.3109
User I	2018-04-19T12:39:01.241		https://www.u-bourgogne.fr/stride#R1	R1	https://www.u-bourgogne.fr/stride#R2		2	5.06867	47.3105
User I	2018-04-19T12:39:06.316		https://www.u-bourgogne.fr/stride#R1	R1	https://www.u-bourgogne.fr/stride#R5		5	5.06815	47.3105
User I	2018-04-19T12:39:11.566		https://www.u-bourgogne.fr/stride#R1	R1	https://www.u-bourgogne.fr/stride#R2		2	5.06889	47.3104
User I	2018-04-19T12:39:16.593		https://www.u-bourgogne.fr/stride#R1	R1	https://www.u-bourgogne.fr/stride#R2		2	5.06865	47.3103
User I	2018-04-19T12:39:21.788		https://www.u-bourgogne.fr/stride#R1	R1	https://www.u-bourgogne.fr/stride#R2		2	5.0692	47.3108
User I	2018-04-19T12:39:26.802		https://www.u-bourgogne.fr/stride#R1	R1	https://www.u-bourgogne.fr/stride#R2		2	5.06816	47.3113
User I	2018-04-19T12:39:31.851		https://www.u-bourgogne.fr/stride#R1	R1	https://www.u-bourgogne.fr/stride#R2		2	5.06845	47.3108
User I	2018-04-19T12:39:36.863		https://www.u-bourgogne.fr/stride#R1	R1	https://www.u-bourgogne.fr/stride#R2		2	5.06901	47.3111
User I	2018-04-19T12:39:41.928		https://www.u-bourgogne.fr/stride#R1	R1	https://www.u-bourgogne.fr/stride#R2		2	5.06889	47.3111
User I	2018-04-19T12:39:46.949		https://www.u-bourgogne.fr/stride#R1	R1	https://www.u-bourgogne.fr/stride#R2		2	5.06887	47.311
User I	2018-04-19T12:39:52.087		https://www.u-bourgogne.fr/stride#R1	R1	https://www.u-bourgogne.fr/stride#R2		2	5.06885	47.311
User I	2018-04-19T12:39:57.110		https://www.u-bourgogne.fr/stride#R1	R1	https://www.u-bourgogne.fr/stride#R2		2	5.06892	47.311
User I	2018-04-19T12:40:02.242		https://www.u-bourgogne.fr/stride#R1	R1	https://www.u-bourgogne.fr/stride#R2		2	5.06885	47.311
User I	2018-04-19T12:40:07.255		https://www.u-bourgogne.fr/stride#R1	R1	https://www.u-bourgogne.fr/stride#R2		2	5.06892	47.311
User I	2018-04-19T12:40:12.296		https://www.u-bourgogne.fr/stride#R1	R1	https://www.u-bourgogne.fr/stride#R2		2	5.06892	47.311
User I	2018-04-19T12:40:17.323		https://www.u-bourgogne.fr/stride#R1	R1	https://www.u-bourgogne.fr/stride#R2		2	5.06893	47.3109
User I	2018-04-19T12:40:37.313		https://www.u-bourgogne.fr/stride#R1	R1	https://www.u-bourgogne.fr/stride#R2		2	5.06915	47.3117
User I	2018-04-19T12:40:39.427		https://www.u-bourgogne.fr/stride#R1	R1	https://www.u-bourgogne.fr/stride#R2		2	5.06895	47.3112
User I	2018-04-19T12:40:41.481		https://www.u-bourgogne.fr/stride#R1	R1	https://www.u-bourgogne.fr/stride#R2		2	5.06896	47.3112
User I	2018-04-19T12:40:43.582		https://www.u-bourgogne.fr/stride#R1	R1	https://www.u-bourgogne.fr/stride#R2		2	5.06795	47.3109
User I	2018-04-19T12:40:45.596		https://www.u-bourgogne.fr/stride#R1	R1	https://www.u-bourgogne.fr/stride#R2		2	5.06849	47.3107
User I	2018-04-19T12:40:47.703		https://www.u-bourgogne.fr/stride#R1	R1	https://www.u-bourgogne.fr/stride#R2		2	5.06894	47.3113
User I	2018-04-19T12:40:49.742		https://www.u-bourgogne.fr/stride#R1	R1	https://www.u-bourgogne.fr/stride#R2		2	5.06879	47.3111
User I	2018-04-19T12:40:51.813		https://www.u-bourgogne.fr/stride#R1	R1	https://www.u-bourgogne.fr/stride#R2		2	5.06871	47.3111
User I	2018-04-19T12:40:53.927		https://www.u-bourgogne.fr/stride#R1	R1	https://www.u-bourgogne.fr/stride#R2		2	5.06866	47.3111
User I	2018-04-19T12:40:56.022		https://www.u-bourgogne.fr/stride#R1	R1	https://www.u-bourgogne.fr/stride#R2		2	5.06849	47.311
User I	2018-04-19T12:40:58.036		https://www.u-bourgogne.fr/stride#R1	R1	https://www.u-bourgogne.fr/stride#R2		2	5.06852	47.311
User I	2018-04-19T12:41:00.060		https://www.u-bourgogne.fr/stride#R1	R1	https://www.u-bourgogne.fr/stride#R2		2	5.06855	47.311
User I	2018-04-19T12:41:02.074		https://www.u-bourgogne.fr/stride#R1	R1	https://www.u-bourgogne.fr/stride#R2		2	5.06868	47.3111
User I	2018-04-19T12:41:04.102		https://www.u-bourgogne.fr/stride#R1	R1	https://www.u-bourgogne.fr/stride#R2		2	5.06855	47.311
User I	2018-04-19T12:41:06.137		https://www.u-bourgogne.fr/stride#R1	R1	https://www.u-bourgogne.fr/stride#R2		2	5.06857	47.311
User I	2018-04-19T12:41:35.225		https://www.u-bourgogne.fr/stride#R1	R1	https://www.u-bourgogne.fr/stride#R2		2	5.0686	47.311
User I	2018-04-19T12:41:37.326		https://www.u-bourgogne.fr/stride#R1	R1	https://www.u-bourgogne.fr/stride#R2		2	5.06852	47.3111
User I	2018-04-19T12:41:39.381		https://www.u-bourgogne.fr/stride#R1	R1	https://www.u-bourgogne.fr/stride#R2		2	5.06849	47.3111
User I	2018-04-19T12:41:41.395		https://www.u-bourgogne.fr/stride#R1	R1	https://www.u-bourgogne.fr/stride#R2		2	5.06863	47.3111
User I	2018-04-19T12:41:43.487		https://www.u-bourgogne.fr/stride#R1	R1	https://www.u-bourgogne.fr/stride#R5		5	5.0688	47.3112
User I	2018-04-19T12:41:45.506		https://www.u-bourgogne.fr/stride#R1	R1	https://www.u-bourgogne.fr/stride#R5		5	5.06848	47.3112
User I	2018-04-19T12:41:47.517		https://www.u-bourgogne.fr/stride#R1	R1	https://www.u-bourgogne.fr/stride#R2		2	5.06854	47.3113
User I	2018-04-19T12:41:49.578		https://www.u-bourgogne.fr/stride#R1	R1	https://www.u-bourgogne.fr/stride#R2		2	5.06877	47.3112
User I	2018-04-19T12:41:51.597		https://www.u-bourgogne.fr/stride#R1	R1	https://www.u-bourgogne.fr/stride#R2		2	5.06866	47.3112
User I	2018-04-19T12:41:53.634		https://www.u-bourgogne.fr/stride#R1	R1	https://www.u-bourgogne.fr/stride#R2		2	5.06867	47.3112
User I	2018-04-19T12:41:55.662		https://www.u-bourgogne.fr/stride#R1	R1	https://www.u-bourgogne.fr/stride#R2		2	5.06859	47.3113
User I	2018-04-19T12:41:57.679		https://www.u-bourgogne.fr/stride#R1	R1	https://www.u-bourgogne.fr/stride#R2		2	5.06864	47.3113
User I	2018-04-19T12:41:59.741		https://www.u-bourgogne.fr/stride#R1	R1	https://www.u-bourgogne.fr/stride#R2		2	5.06861	47.3113
User I	2018-04-19T12:42:01.755		https://www.u-bourgogne.fr/stride#R1	R1	https://www.u-bourgogne.fr/stride#R5		5	5.06858	47.3113
User I	2018-04-19T12:42:04.151		https://www.u-bourgogne.fr/stride#R1	R1	https://www.u-bourgogne.fr/stride#R5		5	5.06853	47.3113
User I	2018-04-19T12:42:06.228		https://www.u-bourgogne.fr/stride#R1	R1	https://www.u-bourgogne.fr/stride#R5		5	5.06856	47.3113
User I	2018-04-19T12:42:08.267		https://www.u-bourgogne.fr/stride#R1	R1	https://www.u-bourgogne.fr/stride#R5		5	5.06846	47.3113
User I	2018-04-19T12:42:10.291		https://www.u-bourgogne.fr/stride#R1	R1	https://www.u-bourgogne.fr/stride#R5		5	5.06844	47.3112
User I	2018-04-19T12:42:13.149		https://www.u-bourgogne.fr/stride#R1	R1	https://www.u-bourgogne.fr/stride#R5		5	5.06845	47.3112
User I	2018-04-19T12:42:15.178		https://www.u-bourgogne.fr/stride#R1	R1	https://www.u-bourgogne.fr/stride#R5		5	5.06851	47.3112
User I	2018-04-19T12:42:17.243		https://www.u-bourgogne.fr/stride#R1	R1	https://www.u-bourgogne.fr/stride#R2		2	5.06861	47.3112
User I	2018-04-19T12:42:19.531		https://www.u-bourgogne.fr/stride#R1	R1	https://www.u-bourgogne.fr/stride#R5		5	5.06865	47.3112
User I	2018-04-19T12:42:28.012		https://www.u-bourgogne.fr/stride#R1	R1	https://www.u-bourgogne.fr/stride#R5		5	5.06852	47.3112
User I	2018-04-19T12:42:30.048		https://www.u-bourgogne.fr/stride#R1	R1	https://www.u-bourgogne.fr/stride#R2		2	5.06861	47.3113
User I	2018-04-19T12:42:32.068		https://www.u-bourgogne.fr/stride#R1	R1	https://www.u-bourgogne.fr/stride#R5		5	5.06844	47.3113
User I	2018-04-19T12:42:34.097		https://www.u-bourgogne.fr/stride#R1	R1	https://www.u-bourgogne.fr/stride#R5		5	5.06857	47.3113
User I	2018-04-19T12:42:36.515		https://www.u-bourgogne.fr/stride#R1	R1	https://www.u-bourgogne.fr/stride#R5		5	5.06855	47.3113
User I	2018-04-19T12:42:38.711		https://www.u-bourgogne.fr/stride#R1	R1	https://www.u-bourgogne.fr/stride#R5		5	5.06854	47.3112
User I	2018-04-19T12:42:41.417		https://www.u-bourgogne.fr/stride#R1	R1	https://www.u-bourgogne.fr/stride#R2		2	5.06852	47.3113
User I	2018-04-19T12:42:43.433		https://www.u-bourgogne.fr/stride#R1	R1	https://www.u-bourgogne.fr/stride#R2		2	5.06856	47.3113
User I	2018-04-19T12:42:45.528		https://www.u-bourgogne.fr/stride#R1	R1	https://www.u-bourgogne.fr/stride#R2		2	5.06861	47.3113
User I	2018-04-19T12:42:57.516		https://www.u-bourgogne.fr/stride#R1	R1	https://www.u-bourgogne.fr/stride#R2		2	5.0687	47.3113
User I	2018-04-19T12:42:59.535		https://www.u-bourgogne.fr/stride#R1	R1	https://www.u-bourgogne.fr/stride#R2		2	5.0686	47.3113
User I	2018-04-19T12:43:01.567		https://www.u-bourgogne.fr/stride#R1	R1	https://www.u-bourgogne.fr/stride#R2		2	5.06859	47.3112
User I	2018-04-19T12:43:03.592		https://www.u-bourgogne.fr/stride#R1	R1	https://www.u-bourgogne.fr/stride#R2		2	5.06858	47.3113
User I	2018-04-19T12:43:05.608		https://www.u-bourgogne.fr/stride#R1	R1	https://www.u-bourgogne.fr/stride#R5		5	5.0686	47.3112
User I	2018-04-19T12:43:14.613		https://www.u-bourgogne.fr/stride#R1	R1	https://www.u-bourgogne.fr/stride#R2		2	5.0685	47.3113
User I	2018-04-19T12:43:24.687		https://www.u-bourgogne.fr/stride#R1	R1	https://www.u-bourgogne.fr/stride#R2		2	5.06859	47.3112
User I	2018-04-19T12:43:29.737		https://www.u-bourgogne.fr/stride#R1	R1	https://www.u-bourgogne.fr/stride#R2		2	5.06859	47.3112
User I	2018-04-19T12:43:34.829		https://www.u-bourgogne.fr/stride#R1	R1	https://www.u-bourgogne.fr/stride#R2		2	5.06864	47.3113
User I	2018-04-19T12:46:03.362		https://www.u-bourgogne.fr/stride#R1	R1	https://www.u-bourgogne.fr/stride#R2		2	5.06882	47.3111
User I	2018-04-19T12:46:12.482		https://www.u-bourgogne.fr/stride#R1	R1	https://www.u-bourgogne.fr/stride#R2		2	5.06864	47.3108
User I	2018-04-19T12:46:22.798		https://www.u-bourgogne.fr/stride#R1	R1	https://www.u-bourgogne.fr/stride#R2		2	5.06863	47.3112
User I	2018-04-19T12:46:30.065		https://www.u-bourgogne.fr/stride#R1	R1	https://www.u-bourgogne.fr/stride#R2		2	5.0687	47.3112
User I	2018-04-19T12:46:39.155		https://www.u-bourgogne.fr/stride#R1	R1	https://www.u-bourgogne.fr/stride#R2		2	5.06897	47.3114
User I	2018-04-19T12:46:47.693		https://www.u-bourgogne.fr/stride#R1	R1	https://www.u-bourgogne.fr/stride#R2		2	5.0686	47.3112
User I	2018-04-19T12:46:56.945		https://www.u-bourgogne.fr/stride#R1	R1	https://www.u-bourgogne.fr/stride#R2		2	5.06855	47.3109
User I	2018-04-19T12:47:04.288		https://www.u-bourgogne.fr/stride#R1	R1	https://www.u-bourgogne.fr/stride#R2		2	5.06886	47.3113
User I	2018-04-19T12:47:09.314		https://www.u-bourgogne.fr/stride#R1	R1	https://www.u-bourgogne.fr/stride#R2		2	5.0687	47.3113
User I	2018-04-19T12:47:16.975		https://www.u-bourgogne.fr/stride#R1	R1	https://www.u-bourgogne.fr/stride#R2		2	5.06878	47.3112
User I	2018-04-19T12:47:29.502		https://www.u-bourgogne.fr/stride#R1	R1	https://www.u-bourgogne.fr/stride#R2		2	5.06883	47.3115
User I	2018-04-19T12:47:37.418		https://www.u-bourgogne.fr/stride#R1	R1	https://www.u-bourgogne.fr/stride#R2		2	5.06863	47.3112
User I	2018-04-19T12:47:46.082		https://www.u-bourgogne.fr/stride#R1	R1	https://www.u-bourgogne.fr/stride#R2		2	5.06873	47.3112
User I	2018-04-19T12:47:55.969		https://www.u-bourgogne.fr/stride#R1	R1	https://www.u-bourgogne.fr/stride#R2		2	5.06863	47.3112
User I	2018-04-19T12:48:01.385		https://www.u-bourgogne.fr/stride#R1	R1	https://www.u-bourgogne.fr/stride#R2		2	5.06821	47.3118
User I	2018-04-19T12:48:06.986		https://www.u-bourgogne.fr/stride#R1	R1	https://www.u-bourgogne.fr/stride#R2		2	5.06832	47.3112
User I	2018-04-19T12:48:11.996		https://www.u-bourgogne.fr/stride#R1	R1	https://www.u-bourgogne.fr/stride#R2		2	5.06859	47.3112
User I	2018-04-19T12:48:19.503		https://www.u-bourgogne.fr/stride#R1	R1	https://www.u-bourgogne.fr/stride#R2		2	5.06865	47.3112
User I	2018-04-19T12:48:28.265		https://www.u-bourgogne.fr/stride#R1	R1	https://www.u-bourgogne.fr/stride#R2		2	5.06863	47.3112
User I	2018-04-19T12:48:38.302		https://www.u-bourgogne.fr/stride#R1	R1	https://www.u-bourgogne.fr/stride#R2		2	5.06877	47.3113
User I	2018-04-19T12:48:45.769		https://www.u-bourgogne.fr/stride#R1	R1	https://www.u-bourgogne.fr/stride#R2		2	5.06788	47.3111
User I	2018-04-19T12:53:08.536		https://www.u-bourgogne.fr/stride#R1	R1	https://www.u-bourgogne.fr/stride#R2		2	5.06867	47.3112
User I	2018-04-19T12:53:13.641		https://www.u-bourgogne.fr/stride#R1	R1	https://www.u-bourgogne.fr/stride#R2		2	5.06856	47.3112
User I	2018-04-19T12:53:18.707		https://www.u-bourgogne.fr/stride#R1	R1	https://www.u-bourgogne.fr/stride#R2		2	5.0686	47.3112
User I	2018-04-19T12:53:23.797		https://www.u-bourgogne.fr/stride#R1	R1	https://www.u-bourgogne.fr/stride#R2		2	5.06865	47.3113
User I	2018-04-19T12:53:28.843		https://www.u-bourgogne.fr/stride#R1	R1	https://www.u-bourgogne.fr/stride#R2		2	5.0686	47.3113
User I	2018-04-19T12:53:38.866		https://www.u-bourgogne.fr/stride#R1	R1	https://www.u-bourgogne.fr/stride#R2		2	5.06855	47.3111
User I	2018-04-19T12:53:43.900		https://www.u-bourgogne.fr/stride#R1	R1	https://www.u-bourgogne.fr/stride#R2		2	5.06848	47.3111
User I	2018-04-19T12:53:48.929		https://www.u-bourgogne.fr/stride#R1	R1	https://www.u-bourgogne.fr/stride#R2		2	5.06833	47.3111
User I	2018-04-19T12:53:58.956		https://www.u-bourgogne.fr/stride#R1	R1	https://www.u-bourgogne.fr/stride#R2		2	5.06848	47.3111
User I	2018-04-19T12:54:07.276		https://www.u-bourgogne.fr/stride#R1	R1	https://www.u-bourgogne.fr/stride#R5		5	5.06838	47.3112
User I	2018-04-19T12:54:11.384		https://www.u-bourgogne.fr/stride#R1	R1	https://www.u-bourgogne.fr/stride#R2		2	5.06848	47.3113
User I	2018-04-19T12:54:12.415		https://www.u-bourgogne.fr/stride#R1	R1	https://www.u-bourgogne.fr/stride#R2		2	5.06846	47.3113
User I	2018-04-19T12:54:13.481		https://www.u-bourgogne.fr/stride#R1	R1	https://www.u-bourgogne.fr/stride#R2		2	5.0685	47.3113
User I	2018-04-19T12:54:14.511		https://www.u-bourgogne.fr/stride#R1	R1	https://www.u-bourgogne.fr/stride#R2		2	5.06819	47.3111
User I	2018-04-19T12:54:15.562		https://www.u-bourgogne.fr/stride#R1	R1	https://www.u-bourgogne.fr/stride#R2		2	5.06832	47.3111
User I	2018-04-19T12:54:16.625		https://www.u-bourgogne.fr/stride#R1	R1	https://www.u-bourgogne.fr/stride#R2		2	5.0683	47.3111
User I	2018-04-19T12:54:17.639		https://www.u-bourgogne.fr/stride#R1	R1	https://www.u-bourgogne.fr/stride#R2		2	5.06816	47.3111
User I	2018-04-19T12:54:18.647		https://www.u-bourgogne.fr/stride#R1	R1	https://www.u-bourgogne.fr/stride#R2		2	5.06846	47.3112
User I	2018-04-19T12:54:19.662		https://www.u-bourgogne.fr/stride#R1	R1	https://www.u-bourgogne.fr/stride#R2		2	5.06843	47.3112
User I	2018-04-19T12:54:20.697		https://www.u-bourgogne.fr/stride#R1	R1	https://www.u-bourgogne.fr/stride#R2		2	5.0684	47.3112
User I	2018-04-19T12:54:21.743		https://www.u-bourgogne.fr/stride#R1	R1	https://www.u-bourgogne.fr/stride#R2		2	5.06825	47.3112
User I	2018-04-19T12:54:22.799		https://www.u-bourgogne.fr/stride#R1	R1	https://www.u-bourgogne.fr/stride#R2		2	5.06827	47.3112
User I	2018-04-19T12:54:24.160		https://www.u-bourgogne.fr/stride#R1	R1	https://www.u-bourgogne.fr/stride#R5		5	5.06825	47.3114
User I	2018-04-19T12:54:25.264		https://www.u-bourgogne.fr/stride#R1	R1	https://www.u-bourgogne.fr/stride#R2		2	5.06836	47.3112
User I	2018-04-19T12:54:26.335		https://www.u-bourgogne.fr/stride#R1	R1	https://www.u-bourgogne.fr/stride#R2		2	5.06849	47.3112
User I	2018-04-19T12:54:27.353		https://www.u-bourgogne.fr/stride#R1	R1	https://www.u-bourgogne.fr/stride#R2		2	5.06842	47.3112
User I	2018-04-19T12:54:28.367		https://www.u-bourgogne.fr/stride#R1	R1	https://www.u-bourgogne.fr/stride#R2		2	5.06842	47.3112
User I	2018-04-19T12:54:29.388		https://www.u-bourgogne.fr/stride#R1	R1	https://www.u-bourgogne.fr/stride#R2		2	5.06822	47.3113
User I	2018-04-19T12:54:30.449		https://www.u-bourgogne.fr/stride#R1	R1	https://www.u-bourgogne.fr/stride#R2		2	5.06845	47.3112
User I	2018-04-19T12:54:31.502		https://www.u-bourgogne.fr/stride#R1	R1	https://www.u-bourgogne.fr/stride#R2		2	5.06822	47.3113
User I	2018-04-19T12:54:32.777		https://www.u-bourgogne.fr/stride#R1	R1	https://www.u-bourgogne.fr/stride#R2		2	5.06824	47.3113
User I	2018-04-19T12:54:33.791		https://www.u-bourgogne.fr/stride#R1	R1	https://www.u-bourgogne.fr/stride#R2		2	5.06825	47.3113
User I	2018-04-19T12:54:34.838		https://www.u-bourgogne.fr/stride#R1	R1	https://www.u-bourgogne.fr/stride#R2		2	5.06825	47.3113
User I	2018-04-19T12:54:35.890		https://www.u-bourgogne.fr/stride#R1	R1	https://www.u-bourgogne.fr/stride#R2		2	5.06838	47.3112
User I	2018-04-19T12:54:36.975		https://www.u-bourgogne.fr/stride#R1	R1	https://www.u-bourgogne.fr/stride#R2		2	5.06827	47.3113
User I	2018-04-19T12:54:37.991		https://www.u-bourgogne.fr/stride#R1	R1	https://www.u-bourgogne.fr/stride#R2		2	5.06847	47.311
User I	2018-04-19T12:54:39.082		https://www.u-bourgogne.fr/stride#R1	R1	https://www.u-bourgogne.fr/stride#R2		2	5.06845	47.3112
User I	2018-04-19T12:54:40.102		https://www.u-bourgogne.fr/stride#R1	R1	https://www.u-bourgogne.fr/stride#R2		2	5.06842	47.3112
User I	2018-04-19T12:54:41.154		https://www.u-bourgogne.fr/stride#R1	R1	https://www.u-bourgogne.fr/stride#R2		2	5.06846	47.3113
User I	2018-04-19T12:54:42.186		https://www.u-bourgogne.fr/stride#R1	R1	https://www.u-bourgogne.fr/stride#R2		2	5.0682	47.3112
User I	2018-04-19T12:54:43.243		https://www.u-bourgogne.fr/stride#R1	R1	https://www.u-bourgogne.fr/stride#R2		2	5.06818	47.3113
User I	2018-04-19T12:54:44.332		https://www.u-bourgogne.fr/stride#R1	R1	https://www.u-bourgogne.fr/stride#R2		2	5.06851	47.3112
User I	2018-04-19T12:54:45.369		https://www.u-bourgogne.fr/stride#R1	R1	https://www.u-bourgogne.fr/stride#R2		2	5.06823	47.311
User I	2018-04-19T12:54:46.391		https://www.u-bourgogne.fr/stride#R1	R1	https://www.u-bourgogne.fr/stride#R2		2	5.06846	47.3114
User I	2018-04-19T12:54:47.411		https://www.u-bourgogne.fr/stride#R1	R1	https://www.u-bourgogne.fr/stride#R2		2	5.06833	47.3111
User I	2018-04-19T12:54:48.458		https://www.u-bourgogne.fr/stride#R1	R1	https://www.u-bourgogne.fr/stride#R2		2	5.06836	47.3114
User I	2018-04-19T12:54:49.579		https://www.u-bourgogne.fr/stride#R1	R1	https://www.u-bourgogne.fr/stride#R2		2	5.0684	47.311
User I	2018-04-19T12:54:50.588		https://www.u-bourgogne.fr/stride#R1	R1	https://www.u-bourgogne.fr/stride#R2		2	5.06845	47.311
User I	2018-04-19T12:54:51.606		https://www.u-bourgogne.fr/stride#R1	R1	https://www.u-bourgogne.fr/stride#R2		2	5.06855	47.3111
User I	2018-04-19T12:54:52.615		https://www.u-bourgogne.fr/stride#R1	R1	https://www.u-bourgogne.fr/stride#R2		2	5.0685	47.3111
User I	2018-04-19T12:54:53.632		https://www.u-bourgogne.fr/stride#R1	R1	https://www.u-bourgogne.fr/stride#R2		2	5.06815	47.3112
User I	2018-04-19T12:54:54.654		https://www.u-bourgogne.fr/stride#R1	R1	https://www.u-bourgogne.fr/stride#R2		2	5.06848	47.3112
User I	2018-04-19T12:54:55.677		https://www.u-bourgogne.fr/stride#R1	R1	https://www.u-bourgogne.fr/stride#R2		2	5.0682	47.3112
User I	2018-04-19T12:54:56.761		https://www.u-bourgogne.fr/stride#R1	R1	https://www.u-bourgogne.fr/stride#R5		5	5.06814	47.3111
User I	2018-04-19T12:54:57.772		https://www.u-bourgogne.fr/stride#R1	R1	https://www.u-bourgogne.fr/stride#R2		2	5.06822	47.3112
User I	2018-04-19T12:54:58.801		https://www.u-bourgogne.fr/stride#R1	R1	https://www.u-bourgogne.fr/stride#R2		2	5.06825	47.3111
User I	2018-04-19T12:54:59.896		https://www.u-bourgogne.fr/stride#R1	R1	https://www.u-bourgogne.fr/stride#R2		2	5.06827	47.3112
User I	2018-04-19T12:55:00.941		https://www.u-bourgogne.fr/stride#R1	R1	https://www.u-bourgogne.fr/stride#R2		2	5.06826	47.3112
User I	2018-04-19T12:55:01.961		https://www.u-bourgogne.fr/stride#R1	R1	https://www.u-bourgogne.fr/stride#R2		2	5.06832	47.3111
User I	2018-04-19T12:55:03.006		https://www.u-bourgogne.fr/stride#R1	R1	https://www.u-bourgogne.fr/stride#R2		2	5.0683	47.3112
User I	2018-04-19T12:55:04.032		https://www.u-bourgogne.fr/stride#R1	R1	https://www.u-bourgogne.fr/stride#R2		2	5.06829	47.3112
User I	2018-04-19T12:55:05.058		https://www.u-bourgogne.fr/stride#R1	R1	https://www.u-bourgogne.fr/stride#R2		2	5.06836	47.3111
User I	2018-04-19T12:55:06.118		https://www.u-bourgogne.fr/stride#R1	R1	https://www.u-bourgogne.fr/stride#R2		2	5.06832	47.3111
User I	2018-04-19T12:55:07.132		https://www.u-bourgogne.fr/stride#R1	R1	https://www.u-bourgogne.fr/stride#R2		2	5.06832	47.3111
User I	2018-04-19T12:55:08.330		https://www.u-bourgogne.fr/stride#R1	R1	https://www.u-bourgogne.fr/stride#R2		2	5.06831	47.3111
User I	2018-04-19T12:55:09.363		https://www.u-bourgogne.fr/stride#R1	R1	https://www.u-bourgogne.fr/stride#R2		2	5.06836	47.3111
User I	2018-04-19T12:55:10.381		https://www.u-bourgogne.fr/stride#R1	R1	https://www.u-bourgogne.fr/stride#R5		5	5.06835	47.3111
User I	2018-04-19T12:55:11.439		https://www.u-bourgogne.fr/stride#R1	R1	https://www.u-bourgogne.fr/stride#R2		2	5.06837	47.3112
User I	2018-04-19T12:55:12.485		https://www.u-bourgogne.fr/stride#R1	R1	https://www.u-bourgogne.fr/stride#R2		2	5.06829	47.3112
User I	2018-04-19T12:55:13.514		https://www.u-bourgogne.fr/stride#R1	R1	https://www.u-bourgogne.fr/stride#R5		5	5.06824	47.3112
User I	2018-04-19T12:55:14.533		https://www.u-bourgogne.fr/stride#R1	R1	https://www.u-bourgogne.fr/stride#R2		2	5.06828	47.3111
User I	2018-04-19T12:55:15.544		https://www.u-bourgogne.fr/stride#R1	R1	https://www.u-bourgogne.fr/stride#R2		2	5.06834	47.3111
User I	2018-04-19T12:55:16.579		https://www.u-bourgogne.fr/stride#R1	R1	https://www.u-bourgogne.fr/stride#R2		2	5.06833	47.3111
User I	2018-04-19T12:55:17.598		https://www.u-bourgogne.fr/stride#R1	R1	https://www.u-bourgogne.fr/stride#R2		2	5.06834	47.3111
User I	2018-04-19T12:55:18.643		https://www.u-bourgogne.fr/stride#R1	R1	https://www.u-bourgogne.fr/stride#R2		2	5.06833	47.3111
User I	2018-04-19T12:55:19.660		https://www.u-bourgogne.fr/stride#R1	R1	https://www.u-bourgogne.fr/stride#R2		2	5.06837	47.3112
User I	2018-04-19T12:55:20.719		https://www.u-bourgogne.fr/stride#R1	R1	https://www.u-bourgogne.fr/stride#R2		2	5.06829	47.3112
User I	2018-04-19T12:55:21.756		https://www.u-bourgogne.fr/stride#R1	R1	https://www.u-bourgogne.fr/stride#R2		2	5.06836	47.3112
User I	2018-04-19T12:55:22.807		https://www.u-bourgogne.fr/stride#R1	R1	https://www.u-bourgogne.fr/stride#R2		2	5.06833	47.3111
User I	2018-04-19T12:55:23.861		https://www.u-bourgogne.fr/stride#R1	R1	https://www.u-bourgogne.fr/stride#R2		2	5.06834	47.3111
User I	2018-04-19T12:55:24.874		https://www.u-bourgogne.fr/stride#R1	R1	https://www.u-bourgogne.fr/stride#R5		5	5.06817	47.3111
User I	2018-04-19T12:55:25.885		https://www.u-bourgogne.fr/stride#R1	R1	https://www.u-bourgogne.fr/stride#R2		2	5.06834	47.3112
User I	2018-04-19T12:55:26.909		https://www.u-bourgogne.fr/stride#R1	R1	https://www.u-bourgogne.fr/stride#R2		2	5.06834	47.3112
User I	2018-04-19T12:55:27.943		https://www.u-bourgogne.fr/stride#R1	R1	https://www.u-bourgogne.fr/stride#R2		2	5.06837	47.3112
User I	2018-04-19T12:55:28.997		https://www.u-bourgogne.fr/stride#R1	R1	https://www.u-bourgogne.fr/stride#R2		2	5.06837	47.3112
User I	2018-04-19T12:55:30.086		https://www.u-bourgogne.fr/stride#R1	R1	https://www.u-bourgogne.fr/stride#R2		2	5.06837	47.3112
User I	2018-04-19T12:55:31.104		https://www.u-bourgogne.fr/stride#R1	R1	https://www.u-bourgogne.fr/stride#R2		2	5.06834	47.3112
User I	2018-04-19T12:55:32.130		https://www.u-bourgogne.fr/stride#R1	R1	https://www.u-bourgogne.fr/stride#R2		2	5.06833	47.3111
User I	2018-04-19T12:55:33.146		https://www.u-bourgogne.fr/stride#R1	R1	https://www.u-bourgogne.fr/stride#R2		2	5.06837	47.3112
User I	2018-04-19T12:55:34.193		https://www.u-bourgogne.fr/stride#R1	R1	https://www.u-bourgogne.fr/stride#R2		2	5.06836	47.3111
User I	2018-04-19T12:55:35.314		https://www.u-bourgogne.fr/stride#R1	R1	https://www.u-bourgogne.fr/stride#R2		2	5.06836	47.3111
User I	2018-04-19T12:55:36.326		https://www.u-bourgogne.fr/stride#R1	R1	https://www.u-bourgogne.fr/stride#R2		2	5.06836	47.3112
User I	2018-04-19T12:55:37.486		https://www.u-bourgogne.fr/stride#R1	R1	https://www.u-bourgogne.fr/stride#R2		2	5.06837	47.3112
User I	2018-04-19T12:55:53.109		https://www.u-bourgogne.fr/stride#R1	R1	https://www.u-bourgogne.fr/stride#R2		2	5.06829	47.3112
User I	2018-04-19T12:55:54.127		https://www.u-bourgogne.fr/stride#R1	R1	https://www.u-bourgogne.fr/stride#R2		2	5.06826	47.3112
User I	2018-04-19T12:55:55.156		https://www.u-bourgogne.fr/stride#R1	R1	https://www.u-bourgogne.fr/stride#R2		2	5.06838	47.3112
User I	2018-04-19T12:56:12.801		https://www.u-bourgogne.fr/stride#R1	R1	https://www.u-bourgogne.fr/stride#R5		5	5.06833	47.311
User I	2018-04-23T10:56:00.649		https://www.u-bourgogne.fr/stride#R1	R1	https://www.u-bourgogne.fr/stride#R2		2	5.06862	47.3107
User I	2018-04-23T10:56:02.755		https://www.u-bourgogne.fr/stride#R1	R1	https://www.u-bourgogne.fr/stride#R2		2	5.06862	47.3107
User I	2018-04-23T10:56:04.905		https://www.u-bourgogne.fr/stride#R1	R1	https://www.u-bourgogne.fr/stride#R2		2	5.06856	47.3107
User I	2018-04-23T10:56:06.954		https://www.u-bourgogne.fr/stride#R1	R1	https://www.u-bourgogne.fr/stride#R2		2	5.06863	47.3107
User I	2018-04-23T10:56:09.252		https://www.u-bourgogne.fr/stride#R1	R1	https://www.u-bourgogne.fr/stride#R2		2	5.06854	47.3107
User I	2018-04-23T10:56:11.497		https://www.u-bourgogne.fr/stride#R1	R1	https://www.u-bourgogne.fr/stride#R2		2	5.06853	47.3107
User I	2018-04-23T10:56:26.447		https://www.u-bourgogne.fr/stride#R1	R1	https://www.u-bourgogne.fr/stride#R2		2	5.06855	47.3107
User I	2018-04-23T10:56:28.488		https://www.u-bourgogne.fr/stride#R1	R1	https://www.u-bourgogne.fr/stride#R2		2	5.06854	47.3101
User I	2018-04-23T10:56:30.591		https://www.u-bourgogne.fr/stride#R1	R1	https://www.u-bourgogne.fr/stride#R2		2	5.06817	47.3105
User I	2018-04-23T10:56:32.645		https://www.u-bourgogne.fr/stride#R1	R1	https://www.u-bourgogne.fr/stride#R2		2	5.06857	47.3108
User I	2018-04-23T10:56:34.658		https://www.u-bourgogne.fr/stride#R1	R1	https://www.u-bourgogne.fr/stride#R2		2	5.06869	47.3108
User I	2018-04-23T10:56:36.701		https://www.u-bourgogne.fr/stride#R1	R1	https://www.u-bourgogne.fr/stride#R5		5	5.06858	47.3103
User I	2018-04-23T10:56:38.878		https://www.u-bourgogne.fr/stride#R1	R1	https://www.u-bourgogne.fr/stride#R2		2	5.0681	47.3111
User I	2018-04-23T10:56:51.139		https://www.u-bourgogne.fr/stride#R1	R1	https://www.u-bourgogne.fr/stride#R5		5	5.06856	47.3108
User I	2018-04-23T10:56:53.260		https://www.u-bourgogne.fr/stride#R1	R1	https://www.u-bourgogne.fr/stride#R5		5	5.06866	47.3107
User I	2018-04-23T10:56:55.291		https://www.u-bourgogne.fr/stride#R1	R1	https://www.u-bourgogne.fr/stride#R5		5	5.06856	47.3108
User I	2018-04-23T10:56:57.353		https://www.u-bourgogne.fr/stride#R1	R1	https://www.u-bourgogne.fr/stride#R5		5	5.06854	47.3109
User I	2018-04-23T10:56:59.370		https://www.u-bourgogne.fr/stride#R1	R1	https://www.u-bourgogne.fr/stride#R5		5	5.06856	47.3107
User I	2018-04-23T10:57:01.408		https://www.u-bourgogne.fr/stride#R1	R1	https://www.u-bourgogne.fr/stride#R5		5	5.06851	47.3108
User I	2018-04-23T10:57:03.514		https://www.u-bourgogne.fr/stride#R1	R1	https://www.u-bourgogne.fr/stride#R5		5	5.06854	47.3107
User I	2018-04-23T10:57:05.621		https://www.u-bourgogne.fr/stride#R1	R1	https://www.u-bourgogne.fr/stride#R5		5	5.06856	47.3108
User I	2018-04-23T10:57:08.068		https://www.u-bourgogne.fr/stride#R1	R1	https://www.u-bourgogne.fr/stride#R5		5	5.068	47.311
User I	2018-04-23T10:57:10.314		https://www.u-bourgogne.fr/stride#R1	R1	https://www.u-bourgogne.fr/stride#R5		5	5.06874	47.3106
User I	2018-04-23T10:57:12.367		https://www.u-bourgogne.fr/stride#R1	R1	https://www.u-bourgogne.fr/stride#R5		5	5.06849	47.3108
User I	2018-04-23T10:57:14.383		https://www.u-bourgogne.fr/stride#R1	R1	https://www.u-bourgogne.fr/stride#R5		5	5.06851	47.3107
User I	2018-04-23T10:57:16.709		https://www.u-bourgogne.fr/stride#R1	R1	https://www.u-bourgogne.fr/stride#R5		5	5.06854	47.3107
User I	2018-04-23T10:57:19.326		https://www.u-bourgogne.fr/stride#R1	R1	https://www.u-bourgogne.fr/stride#R5		5	5.06851	47.3107
User I	2018-04-23T10:57:21.382		https://www.u-bourgogne.fr/stride#R1	R1	https://www.u-bourgogne.fr/stride#R5		5	5.06848	47.3108
User I	2018-04-23T10:57:23.473		https://www.u-bourgogne.fr/stride#R1	R1	https://www.u-bourgogne.fr/stride#R5		5	5.06854	47.3108
User I	2018-04-23T10:57:27.851		https://www.u-bourgogne.fr/stride#R1	R1	https://www.u-bourgogne.fr/stride#R5		5	5.06846	47.3108
User I	2018-04-23T10:57:29.920		https://www.u-bourgogne.fr/stride#R1	R1	https://www.u-bourgogne.fr/stride#R5		5	5.06839	47.3109
User I	2018-04-23T10:58:52.879		https://www.u-bourgogne.fr/stride#R1	R1	https://www.u-bourgogne.fr/stride#R5		5	5.06806	47.3112
User I	2018-04-23T10:59:02.272		https://www.u-bourgogne.fr/stride#R1	R1	https://www.u-bourgogne.fr/stride#R5		5	5.06756	47.3105
User I	2018-04-23T10:59:04.323		https://www.u-bourgogne.fr/stride#R1	R1	https://www.u-bourgogne.fr/stride#R5		5	5.06855	47.3108
User I	2018-04-23T10:59:06.350		https://www.u-bourgogne.fr/stride#R1	R1	https://www.u-bourgogne.fr/stride#R5		5	5.0685	47.3108
User I	2018-04-23T10:59:08.386		https://www.u-bourgogne.fr/stride#R1	R1	https://www.u-bourgogne.fr/stride#R5		5	5.0685	47.3108
User I	2018-04-23T10:59:10.420		https://www.u-bourgogne.fr/stride#R1	R1	https://www.u-bourgogne.fr/stride#R5		5	5.06851	47.3108
User I	2018-04-23T10:59:12.745		https://www.u-bourgogne.fr/stride#R1	R1	https://www.u-bourgogne.fr/stride#R5		5	5.0685	47.3108
User I	2018-04-23T10:59:14.950		https://www.u-bourgogne.fr/stride#R1	R1	https://www.u-bourgogne.fr/stride#R5		5	5.06854	47.3108
User I	2018-04-23T10:59:17.560		https://www.u-bourgogne.fr/stride#R1	R1	https://www.u-bourgogne.fr/stride#R5		5	5.06854	47.3108
User I	2018-04-23T10:59:19.614		https://www.u-bourgogne.fr/stride#R1	R1	https://www.u-bourgogne.fr/stride#R5		5	5.06851	47.3108
User I	2018-04-23T10:59:21.715		https://www.u-bourgogne.fr/stride#R1	R1	https://www.u-bourgogne.fr/stride#R5		5	5.06849	47.3108
User I	2018-04-23T10:59:23.937		https://www.u-bourgogne.fr/stride#R1	R1	https://www.u-bourgogne.fr/stride#R2		2	5.06846	47.3108
User I	2018-04-23T10:59:26.029		https://www.u-bourgogne.fr/stride#R1	R1	https://www.u-bourgogne.fr/stride#R5		5	5.06848	47.3108
User I	2018-04-23T10:59:28.051		https://www.u-bourgogne.fr/stride#R1	R1	https://www.u-bourgogne.fr/stride#R5		5	5.06846	47.3108
User I	2018-04-23T10:59:30.097		https://www.u-bourgogne.fr/stride#R1	R1	https://www.u-bourgogne.fr/stride#R5		5	5.06843	47.3107
User I	2018-04-23T10:59:32.119		https://www.u-bourgogne.fr/stride#R1	R1	https://www.u-bourgogne.fr/stride#R5		5	5.06856	47.3108
User I	2018-04-23T10:59:34.138		https://www.u-bourgogne.fr/stride#R1	R1	https://www.u-bourgogne.fr/stride#R5		5	5.06853	47.3108
User I	2018-04-23T10:59:36.166		https://www.u-bourgogne.fr/stride#R1	R1	https://www.u-bourgogne.fr/stride#R5		5	5.06851	47.3108
User I	2018-04-23T10:59:38.194		https://www.u-bourgogne.fr/stride#R1	R1	https://www.u-bourgogne.fr/stride#R5		5	5.06852	47.3108
User I	2018-04-23T10:59:40.241		https://www.u-bourgogne.fr/stride#R1	R1	https://www.u-bourgogne.fr/stride#R5		5	5.06865	47.3108
User I	2018-04-23T10:59:42.285		https://www.u-bourgogne.fr/stride#R1	R1	https://www.u-bourgogne.fr/stride#R5		5	5.06852	47.3108
User I	2018-04-23T10:59:44.593		https://www.u-bourgogne.fr/stride#R1	R1	https://www.u-bourgogne.fr/stride#R5		5	5.06852	47.3108
User I	2018-04-23T10:59:46.678		https://www.u-bourgogne.fr/stride#R1	R1	https://www.u-bourgogne.fr/stride#R5		5	5.06852	47.3108
User I	2018-04-23T10:59:48.694		https://www.u-bourgogne.fr/stride#R1	R1	https://www.u-bourgogne.fr/stride#R5		5	5.06845	47.3109
User I	2018-04-23T10:59:50.776		https://www.u-bourgogne.fr/stride#R1	R1	https://www.u-bourgogne.fr/stride#R5		5	5.06849	47.3108
User E	2018-04-23T13:28:25.428		https://www.u-bourgogne.fr/stride#R1	R1	https://www.u-bourgogne.fr/stride#R5		5	5.06842	47.3108
User E	2018-04-23T13:28:30.594		https://www.u-bourgogne.fr/stride#R1	R1	https://www.u-bourgogne.fr/stride#R2		2	5.06814	47.3111
User E	2018-04-23T13:28:35.630		https://www.u-bourgogne.fr/stride#R1	R1	https://www.u-bourgogne.fr/stride#R2		2	5.06818	47.3112
User E	2018-04-23T13:28:40.735		https://www.u-bourgogne.fr/stride#R1	R1	https://www.u-bourgogne.fr/stride#R2		2	5.06822	47.3111
User E	2018-04-23T13:28:45.781		https://www.u-bourgogne.fr/stride#R1	R1	https://www.u-bourgogne.fr/stride#R2		2	5.06831	47.3111
User E	2018-04-23T13:28:50.876		https://www.u-bourgogne.fr/stride#R1	R1	https://www.u-bourgogne.fr/stride#R2		2	5.06831	47.3111
User E	2018-04-23T13:28:55.909		https://www.u-bourgogne.fr/stride#R1	R1	https://www.u-bourgogne.fr/stride#R2		2	5.06832	47.3111
User E	2018-04-23T13:29:01.032		https://www.u-bourgogne.fr/stride#R1	R1	https://www.u-bourgogne.fr/stride#R2		2	5.06836	47.311
User E	2018-04-23T13:29:06.059		https://www.u-bourgogne.fr/stride#R1	R1	https://www.u-bourgogne.fr/stride#R2		2	5.06837	47.311
User E	2018-04-23T13:29:11.101		https://www.u-bourgogne.fr/stride#R1	R1	https://www.u-bourgogne.fr/stride#R2		2	5.06832	47.3111
User E	2018-04-23T13:29:16.149		https://www.u-bourgogne.fr/stride#R1	R1	https://www.u-bourgogne.fr/stride#R2		2	5.06838	47.311
User E	2018-04-23T13:29:21.174		https://www.u-bourgogne.fr/stride#R1	R1	https://www.u-bourgogne.fr/stride#R2		2	5.0683	47.3111
User E	2018-04-23T13:31:48.548		https://www.u-bourgogne.fr/stride#R1	R1	https://www.u-bourgogne.fr/stride#R5		5	5.06836	47.3108
User E	2018-04-23T13:31:51.237		https://www.u-bourgogne.fr/stride#R1	R1	https://www.u-bourgogne.fr/stride#R2		2	5.06846	47.3109
User E	2018-04-23T13:31:51.250		https://www.u-bourgogne.fr/stride#R1	R1	https://www.u-bourgogne.fr/stride#R2		2	5.06846	47.3109
User E	2018-04-23T13:31:51.245		https://www.u-bourgogne.fr/stride#R1	R1	https://www.u-bourgogne.fr/stride#R2		2	5.06846	47.3109
User E	2018-04-23T13:31:53.298		https://www.u-bourgogne.fr/stride#R1	R1	https://www.u-bourgogne.fr/stride#R2		2	5.06819	47.3112
User E	2018-04-23T13:31:53.323		https://www.u-bourgogne.fr/stride#R1	R1	https://www.u-bourgogne.fr/stride#R2		2	5.06819	47.3112
User E	2018-04-23T13:31:53.313		https://www.u-bourgogne.fr/stride#R1	R1	https://www.u-bourgogne.fr/stride#R2		2	5.06819	47.3112
User E	2018-04-23T13:31:55.390		https://www.u-bourgogne.fr/stride#R1	R1	https://www.u-bourgogne.fr/stride#R2		2	5.06823	47.3111
User E	2018-04-23T13:31:55.403		https://www.u-bourgogne.fr/stride#R1	R1	https://www.u-bourgogne.fr/stride#R2		2	5.06823	47.3111
User E	2018-04-23T13:31:55.411		https://www.u-bourgogne.fr/stride#R1	R1	https://www.u-bourgogne.fr/stride#R2		2	5.06823	47.3111
User E	2018-04-23T13:31:57.547		https://www.u-bourgogne.fr/stride#R1	R1	https://www.u-bourgogne.fr/stride#R2		2	5.06814	47.3111
User E	2018-04-23T13:31:57.586		https://www.u-bourgogne.fr/stride#R1	R1	https://www.u-bourgogne.fr/stride#R2		2	5.06814	47.3111
User E	2018-04-23T13:31:57.564		https://www.u-bourgogne.fr/stride#R1	R1	https://www.u-bourgogne.fr/stride#R2		2	5.06814	47.3111
User E	2018-04-23T13:31:59.621		https://www.u-bourgogne.fr/stride#R1	R1	https://www.u-bourgogne.fr/stride#R2		2	5.06817	47.3111
User E	2018-04-23T13:31:59.643		https://www.u-bourgogne.fr/stride#R1	R1	https://www.u-bourgogne.fr/stride#R2		2	5.06817	47.3111
User E	2018-04-23T13:31:59.634		https://www.u-bourgogne.fr/stride#R1	R1	https://www.u-bourgogne.fr/stride#R2		2	5.06817	47.3111
User E	2018-04-23T13:32:01.775		https://www.u-bourgogne.fr/stride#R1	R1	https://www.u-bourgogne.fr/stride#R5		5	5.06833	47.3109
User E	2018-04-23T13:32:01.763		https://www.u-bourgogne.fr/stride#R1	R1	https://www.u-bourgogne.fr/stride#R5		5	5.06833	47.3109
User E	2018-04-23T13:32:01.744		https://www.u-bourgogne.fr/stride#R1	R1	https://www.u-bourgogne.fr/stride#R5		5	5.06833	47.3109
User E	2018-04-23T13:32:03.825		https://www.u-bourgogne.fr/stride#R1	R1	https://www.u-bourgogne.fr/stride#R5		5	5.06842	47.3108
User E	2018-04-23T13:32:03.837		https://www.u-bourgogne.fr/stride#R1	R1	https://www.u-bourgogne.fr/stride#R5		5	5.06842	47.3108
User E	2018-04-23T13:32:03.852		https://www.u-bourgogne.fr/stride#R1	R1	https://www.u-bourgogne.fr/stride#R5		5	5.06842	47.3108
User E	2018-04-23T13:32:05.921		https://www.u-bourgogne.fr/stride#R1	R1	https://www.u-bourgogne.fr/stride#R5		5	5.06833	47.3109
User E	2018-04-23T13:32:05.915		https://www.u-bourgogne.fr/stride#R1	R1	https://www.u-bourgogne.fr/stride#R5		5	5.06833	47.3109
User E	2018-04-23T13:32:05.900		https://www.u-bourgogne.fr/stride#R1	R1	https://www.u-bourgogne.fr/stride#R5		5	5.06833	47.3109
User E	2018-04-23T13:32:08.015		https://www.u-bourgogne.fr/stride#R1	R1	https://www.u-bourgogne.fr/stride#R5		5	5.06853	47.3108
User E	2018-04-23T13:32:08.007		https://www.u-bourgogne.fr/stride#R1	R1	https://www.u-bourgogne.fr/stride#R5		5	5.06853	47.3108
User E	2018-04-23T13:32:07.999		https://www.u-bourgogne.fr/stride#R1	R1	https://www.u-bourgogne.fr/stride#R5		5	5.06853	47.3108
User E	2018-04-23T13:32:08.026		https://www.u-bourgogne.fr/stride#R1	R1	https://www.u-bourgogne.fr/stride#R5		5	5.06853	47.3108
User E	2018-04-23T13:32:10.051		https://www.u-bourgogne.fr/stride#R1	R1	https://www.u-bourgogne.fr/stride#R5		5	5.06847	47.3108
User E	2018-04-23T13:32:10.055		https://www.u-bourgogne.fr/stride#R1	R1	https://www.u-bourgogne.fr/stride#R5		5	5.06847	47.3108
User E	2018-04-23T13:32:10.072		https://www.u-bourgogne.fr/stride#R1	R1	https://www.u-bourgogne.fr/stride#R5		5	5.06847	47.3108
User E	2018-04-23T13:32:10.066		https://www.u-bourgogne.fr/stride#R1	R1	https://www.u-bourgogne.fr/stride#R5		5	5.06847	47.3108
User E	2018-04-23T13:32:10.078		https://www.u-bourgogne.fr/stride#R1	R1	https://www.u-bourgogne.fr/stride#R5		5	5.06847	47.3108
User E	2018-04-23T13:32:12.098		https://www.u-bourgogne.fr/stride#R1	R1	https://www.u-bourgogne.fr/stride#R5		5	5.06848	47.3108
User E	2018-04-23T13:32:12.119		https://www.u-bourgogne.fr/stride#R1	R1	https://www.u-bourgogne.fr/stride#R5		5	5.06848	47.3108
User E	2018-04-23T13:32:12.104		https://www.u-bourgogne.fr/stride#R1	R1	https://www.u-bourgogne.fr/stride#R5		5	5.06848	47.3108
User E	2018-04-23T13:32:12.110		https://www.u-bourgogne.fr/stride#R1	R1	https://www.u-bourgogne.fr/stride#R5		5	5.06848	47.3108
User E	2018-04-23T13:32:12.124		https://www.u-bourgogne.fr/stride#R1	R1	https://www.u-bourgogne.fr/stride#R5		5	5.06848	47.3108
User E	2018-04-23T13:32:14.238		https://www.u-bourgogne.fr/stride#R1	R1	https://www.u-bourgogne.fr/stride#R5		5	5.06849	47.3108
User E	2018-04-23T13:32:14.261		https://www.u-bourgogne.fr/stride#R1	R1	https://www.u-bourgogne.fr/stride#R5		5	5.06849	47.3108
User E	2018-04-23T13:32:14.249		https://www.u-bourgogne.fr/stride#R1	R1	https://www.u-bourgogne.fr/stride#R5		5	5.06849	47.3108
User E	2018-04-23T13:32:14.227		https://www.u-bourgogne.fr/stride#R1	R1	https://www.u-bourgogne.fr/stride#R5		5	5.06849	47.3108
User E	2018-04-23T13:32:14.231		https://www.u-bourgogne.fr/stride#R1	R1	https://www.u-bourgogne.fr/stride#R5		5	5.06849	47.3108
User E	2018-04-23T13:32:16.383		https://www.u-bourgogne.fr/stride#R1	R1	https://www.u-bourgogne.fr/stride#R5		5	5.06849	47.3108
User E	2018-04-23T13:32:16.357		https://www.u-bourgogne.fr/stride#R1	R1	https://www.u-bourgogne.fr/stride#R5		5	5.06849	47.3108
User E	2018-04-23T13:32:16.363		https://www.u-bourgogne.fr/stride#R1	R1	https://www.u-bourgogne.fr/stride#R5		5	5.06849	47.3108
User E	2018-04-23T13:32:16.374		https://www.u-bourgogne.fr/stride#R1	R1	https://www.u-bourgogne.fr/stride#R5		5	5.06849	47.3108
User E	2018-04-23T13:32:16.369		https://www.u-bourgogne.fr/stride#R1	R1	https://www.u-bourgogne.fr/stride#R5		5	5.06849	47.3108
User E	2018-04-23T13:32:18.471		https://www.u-bourgogne.fr/stride#R1	R1	https://www.u-bourgogne.fr/stride#R5		5	5.06849	47.3108
User E	2018-04-23T13:32:18.466		https://www.u-bourgogne.fr/stride#R1	R1	https://www.u-bourgogne.fr/stride#R5		5	5.06849	47.3108
User E	2018-04-23T13:32:18.480		https://www.u-bourgogne.fr/stride#R1	R1	https://www.u-bourgogne.fr/stride#R5		5	5.06849	47.3108
User E	2018-04-23T13:32:18.485		https://www.u-bourgogne.fr/stride#R1	R1	https://www.u-bourgogne.fr/stride#R5		5	5.06849	47.3108
User E	2018-04-23T13:32:18.490		https://www.u-bourgogne.fr/stride#R1	R1	https://www.u-bourgogne.fr/stride#R5		5	5.06849	47.3108
User E	2018-04-23T13:32:20.570		https://www.u-bourgogne.fr/stride#R1	R1	https://www.u-bourgogne.fr/stride#R5		5	5.06852	47.3108
User E	2018-04-23T13:32:20.576		https://www.u-bourgogne.fr/stride#R1	R1	https://www.u-bourgogne.fr/stride#R5		5	5.06852	47.3108
User E	2018-04-23T13:32:20.604		https://www.u-bourgogne.fr/stride#R1	R1	https://www.u-bourgogne.fr/stride#R5		5	5.06852	47.3108
User E	2018-04-23T13:32:20.585		https://www.u-bourgogne.fr/stride#R1	R1	https://www.u-bourgogne.fr/stride#R5		5	5.06852	47.3108
User E	2018-04-23T13:32:20.610		https://www.u-bourgogne.fr/stride#R1	R1	https://www.u-bourgogne.fr/stride#R5		5	5.06852	47.3108
User E	2018-04-23T13:32:22.646		https://www.u-bourgogne.fr/stride#R1	R1	https://www.u-bourgogne.fr/stride#R5		5	5.06848	47.3108
User E	2018-04-23T13:32:22.667		https://www.u-bourgogne.fr/stride#R1	R1	https://www.u-bourgogne.fr/stride#R5		5	5.06848	47.3108
User E	2018-04-23T13:32:22.658		https://www.u-bourgogne.fr/stride#R1	R1	https://www.u-bourgogne.fr/stride#R5		5	5.06848	47.3108
User E	2018-04-23T13:32:22.674		https://www.u-bourgogne.fr/stride#R1	R1	https://www.u-bourgogne.fr/stride#R5		5	5.06848	47.3108
User E	2018-04-23T13:32:22.682		https://www.u-bourgogne.fr/stride#R1	R1	https://www.u-bourgogne.fr/stride#R5		5	5.06848	47.3108
User E	2018-04-23T13:32:24.706		https://www.u-bourgogne.fr/stride#R1	R1	https://www.u-bourgogne.fr/stride#R5		5	5.06848	47.3108
User E	2018-04-23T13:32:24.714		https://www.u-bourgogne.fr/stride#R1	R1	https://www.u-bourgogne.fr/stride#R5		5	5.06848	47.3108
User E	2018-04-23T13:32:24.721		https://www.u-bourgogne.fr/stride#R1	R1	https://www.u-bourgogne.fr/stride#R5		5	5.06848	47.3108
User E	2018-04-23T13:32:24.729		https://www.u-bourgogne.fr/stride#R1	R1	https://www.u-bourgogne.fr/stride#R5		5	5.06848	47.3108
User E	2018-04-23T13:32:24.734		https://www.u-bourgogne.fr/stride#R1	R1	https://www.u-bourgogne.fr/stride#R5		5	5.06848	47.3108
User E	2018-04-23T13:32:26.800		https://www.u-bourgogne.fr/stride#R1	R1	https://www.u-bourgogne.fr/stride#R5		5	5.06848	47.3108
User E	2018-04-23T13:32:26.807		https://www.u-bourgogne.fr/stride#R1	R1	https://www.u-bourgogne.fr/stride#R5		5	5.06848	47.3108
User E	2018-04-23T13:32:26.814		https://www.u-bourgogne.fr/stride#R1	R1	https://www.u-bourgogne.fr/stride#R5		5	5.06848	47.3108
User E	2018-04-23T13:32:26.822		https://www.u-bourgogne.fr/stride#R1	R1	https://www.u-bourgogne.fr/stride#R5		5	5.06848	47.3108
User E	2018-04-23T13:32:26.829		https://www.u-bourgogne.fr/stride#R1	R1	https://www.u-bourgogne.fr/stride#R5		5	5.06848	47.3108
User E	2018-04-23T13:32:28.852		https://www.u-bourgogne.fr/stride#R1	R1	https://www.u-bourgogne.fr/stride#R5		5	5.06847	47.3108
User E	2018-04-23T13:32:28.864		https://www.u-bourgogne.fr/stride#R1	R1	https://www.u-bourgogne.fr/stride#R5		5	5.06847	47.3108
User E	2018-04-23T13:32:28.858		https://www.u-bourgogne.fr/stride#R1	R1	https://www.u-bourgogne.fr/stride#R5		5	5.06847	47.3108
User E	2018-04-23T13:32:28.876		https://www.u-bourgogne.fr/stride#R1	R1	https://www.u-bourgogne.fr/stride#R5		5	5.06847	47.3108
User E	2018-04-23T13:32:28.887		https://www.u-bourgogne.fr/stride#R1	R1	https://www.u-bourgogne.fr/stride#R5		5	5.06847	47.3108
User E	2018-04-23T13:32:30.912		https://www.u-bourgogne.fr/stride#R1	R1	https://www.u-bourgogne.fr/stride#R5		5	5.06841	47.3109
User E	2018-04-23T13:32:30.922		https://www.u-bourgogne.fr/stride#R1	R1	https://www.u-bourgogne.fr/stride#R5		5	5.06841	47.3109
User E	2018-04-23T13:32:30.951		https://www.u-bourgogne.fr/stride#R1	R1	https://www.u-bourgogne.fr/stride#R5		5	5.06841	47.3109
User E	2018-04-23T13:32:30.943		https://www.u-bourgogne.fr/stride#R1	R1	https://www.u-bourgogne.fr/stride#R5		5	5.06841	47.3109
User E	2018-04-23T13:32:30.930		https://www.u-bourgogne.fr/stride#R1	R1	https://www.u-bourgogne.fr/stride#R5		5	5.06841	47.3109
User E	2018-04-23T13:32:32.975		https://www.u-bourgogne.fr/stride#R1	R1	https://www.u-bourgogne.fr/stride#R5		5	5.06848	47.3108
User E	2018-04-23T13:32:33.002		https://www.u-bourgogne.fr/stride#R1	R1	https://www.u-bourgogne.fr/stride#R5		5	5.06848	47.3108
User E	2018-04-23T13:32:32.981		https://www.u-bourgogne.fr/stride#R1	R1	https://www.u-bourgogne.fr/stride#R5		5	5.06848	47.3108
User E	2018-04-23T13:32:32.967		https://www.u-bourgogne.fr/stride#R1	R1	https://www.u-bourgogne.fr/stride#R5		5	5.06848	47.3108
User E	2018-04-23T13:32:32.994		https://www.u-bourgogne.fr/stride#R1	R1	https://www.u-bourgogne.fr/stride#R5		5	5.06848	47.3108
User E	2018-04-23T13:32:35.026		https://www.u-bourgogne.fr/stride#R1	R1	https://www.u-bourgogne.fr/stride#R5		5	5.06852	47.3108
User E	2018-04-23T13:32:35.045		https://www.u-bourgogne.fr/stride#R1	R1	https://www.u-bourgogne.fr/stride#R5		5	5.06852	47.3108
User E	2018-04-23T13:32:35.039		https://www.u-bourgogne.fr/stride#R1	R1	https://www.u-bourgogne.fr/stride#R5		5	5.06852	47.3108
User E	2018-04-23T13:32:35.031		https://www.u-bourgogne.fr/stride#R1	R1	https://www.u-bourgogne.fr/stride#R5		5	5.06852	47.3108
User E	2018-04-23T13:32:35.035		https://www.u-bourgogne.fr/stride#R1	R1	https://www.u-bourgogne.fr/stride#R5		5	5.06852	47.3108
User E	2018-04-23T13:32:37.085		https://www.u-bourgogne.fr/stride#R1	R1	https://www.u-bourgogne.fr/stride#R5		5	5.06847	47.3108
User E	2018-04-23T13:32:37.090		https://www.u-bourgogne.fr/stride#R1	R1	https://www.u-bourgogne.fr/stride#R5		5	5.06847	47.3108
User E	2018-04-23T13:32:37.079		https://www.u-bourgogne.fr/stride#R1	R1	https://www.u-bourgogne.fr/stride#R5		5	5.06847	47.3108
User E	2018-04-23T13:32:37.095		https://www.u-bourgogne.fr/stride#R1	R1	https://www.u-bourgogne.fr/stride#R5		5	5.06847	47.3108
User E	2018-04-23T13:32:37.100		https://www.u-bourgogne.fr/stride#R1	R1	https://www.u-bourgogne.fr/stride#R5		5	5.06847	47.3108
User E	2018-04-23T13:32:39.191		https://www.u-bourgogne.fr/stride#R1	R1	https://www.u-bourgogne.fr/stride#R5		5	5.06847	47.3108
User E	2018-04-23T13:32:39.184		https://www.u-bourgogne.fr/stride#R1	R1	https://www.u-bourgogne.fr/stride#R5		5	5.06847	47.3108
User E	2018-04-23T13:32:39.202		https://www.u-bourgogne.fr/stride#R1	R1	https://www.u-bourgogne.fr/stride#R5		5	5.06847	47.3108
User E	2018-04-23T13:32:39.207		https://www.u-bourgogne.fr/stride#R1	R1	https://www.u-bourgogne.fr/stride#R5		5	5.06847	47.3108
User E	2018-04-23T13:32:39.174		https://www.u-bourgogne.fr/stride#R1	R1	https://www.u-bourgogne.fr/stride#R5		5	5.06847	47.3108
User E	2018-04-23T13:32:41.274		https://www.u-bourgogne.fr/stride#R1	R1	https://www.u-bourgogne.fr/stride#R5		5	5.0685	47.3108
User E	2018-04-23T13:32:41.278		https://www.u-bourgogne.fr/stride#R1	R1	https://www.u-bourgogne.fr/stride#R5		5	5.0685	47.3108
User E	2018-04-23T13:32:41.260		https://www.u-bourgogne.fr/stride#R1	R1	https://www.u-bourgogne.fr/stride#R5		5	5.0685	47.3108
User E	2018-04-23T13:32:41.267		https://www.u-bourgogne.fr/stride#R1	R1	https://www.u-bourgogne.fr/stride#R5		5	5.0685	47.3108
User E	2018-04-23T13:32:41.287		https://www.u-bourgogne.fr/stride#R1	R1	https://www.u-bourgogne.fr/stride#R5		5	5.0685	47.3108
User E	2018-04-23T13:32:43.334		https://www.u-bourgogne.fr/stride#R1	R1	https://www.u-bourgogne.fr/stride#R5		5	5.06849	47.3108
User E	2018-04-23T13:32:43.331		https://www.u-bourgogne.fr/stride#R1	R1	https://www.u-bourgogne.fr/stride#R5		5	5.06849	47.3108
User E	2018-04-23T13:32:43.338		https://www.u-bourgogne.fr/stride#R1	R1	https://www.u-bourgogne.fr/stride#R5		5	5.06849	47.3108
User E	2018-04-23T13:32:43.344		https://www.u-bourgogne.fr/stride#R1	R1	https://www.u-bourgogne.fr/stride#R5		5	5.06849	47.3108
User E	2018-04-23T13:32:43.355		https://www.u-bourgogne.fr/stride#R1	R1	https://www.u-bourgogne.fr/stride#R5		5	5.06849	47.3108
User E	2018-04-23T13:32:45.428		https://www.u-bourgogne.fr/stride#R1	R1	https://www.u-bourgogne.fr/stride#R5		5	5.06848	47.3108
User E	2018-04-23T13:32:45.447		https://www.u-bourgogne.fr/stride#R1	R1	https://www.u-bourgogne.fr/stride#R5		5	5.06848	47.3108
User E	2018-04-23T13:32:45.441		https://www.u-bourgogne.fr/stride#R1	R1	https://www.u-bourgogne.fr/stride#R5		5	5.06848	47.3108
User E	2018-04-23T13:32:45.451		https://www.u-bourgogne.fr/stride#R1	R1	https://www.u-bourgogne.fr/stride#R5		5	5.06848	47.3108
User E	2018-04-23T13:32:45.435		https://www.u-bourgogne.fr/stride#R1	R1	https://www.u-bourgogne.fr/stride#R5		5	5.06848	47.3108
User E	2018-04-23T13:32:47.533		https://www.u-bourgogne.fr/stride#R1	R1	https://www.u-bourgogne.fr/stride#R5		5	5.06847	47.3108
User E	2018-04-23T13:32:47.528		https://www.u-bourgogne.fr/stride#R1	R1	https://www.u-bourgogne.fr/stride#R5		5	5.06847	47.3108
User E	2018-04-23T13:32:47.538		https://www.u-bourgogne.fr/stride#R1	R1	https://www.u-bourgogne.fr/stride#R5		5	5.06847	47.3108
User E	2018-04-23T13:32:47.545		https://www.u-bourgogne.fr/stride#R1	R1	https://www.u-bourgogne.fr/stride#R5		5	5.06847	47.3108
User E	2018-04-23T13:32:47.554		https://www.u-bourgogne.fr/stride#R1	R1	https://www.u-bourgogne.fr/stride#R5		5	5.06847	47.3108
User E	2018-04-23T13:32:49.661		https://www.u-bourgogne.fr/stride#R1	R1	https://www.u-bourgogne.fr/stride#R5		5	5.06847	47.3108
User E	2018-04-23T13:32:49.666		https://www.u-bourgogne.fr/stride#R1	R1	https://www.u-bourgogne.fr/stride#R5		5	5.06847	47.3108
User E	2018-04-23T13:32:49.678		https://www.u-bourgogne.fr/stride#R1	R1	https://www.u-bourgogne.fr/stride#R5		5	5.06847	47.3108
User E	2018-04-23T13:32:49.681		https://www.u-bourgogne.fr/stride#R1	R1	https://www.u-bourgogne.fr/stride#R5		5	5.06847	47.3108
User E	2018-04-23T13:32:49.657		https://www.u-bourgogne.fr/stride#R1	R1	https://www.u-bourgogne.fr/stride#R5		5	5.06847	47.3108
User E	2018-04-23T13:32:51.800		https://www.u-bourgogne.fr/stride#R1	R1	https://www.u-bourgogne.fr/stride#R5		5	5.06847	47.3108
User E	2018-04-23T13:32:51.806		https://www.u-bourgogne.fr/stride#R1	R1	https://www.u-bourgogne.fr/stride#R5		5	5.06847	47.3108
User E	2018-04-23T13:32:51.789		https://www.u-bourgogne.fr/stride#R1	R1	https://www.u-bourgogne.fr/stride#R5		5	5.06847	47.3108
User E	2018-04-23T13:32:51.780		https://www.u-bourgogne.fr/stride#R1	R1	https://www.u-bourgogne.fr/stride#R5		5	5.06847	47.3108
User E	2018-04-23T13:32:51.794		https://www.u-bourgogne.fr/stride#R1	R1	https://www.u-bourgogne.fr/stride#R5		5	5.06847	47.3108
User E	2018-04-23T13:32:53.858		https://www.u-bourgogne.fr/stride#R1	R1	https://www.u-bourgogne.fr/stride#R5		5	5.06847	47.3108
User E	2018-04-23T13:32:53.840		https://www.u-bourgogne.fr/stride#R1	R1	https://www.u-bourgogne.fr/stride#R5		5	5.06847	47.3108
User E	2018-04-23T13:32:53.848		https://www.u-bourgogne.fr/stride#R1	R1	https://www.u-bourgogne.fr/stride#R5		5	5.06847	47.3108
User E	2018-04-23T13:32:53.834		https://www.u-bourgogne.fr/stride#R1	R1	https://www.u-bourgogne.fr/stride#R5		5	5.06847	47.3108
User E	2018-04-23T13:32:53.853		https://www.u-bourgogne.fr/stride#R1	R1	https://www.u-bourgogne.fr/stride#R5		5	5.06847	47.3108
User E	2018-04-23T13:32:55.866		https://www.u-bourgogne.fr/stride#R1	R1	https://www.u-bourgogne.fr/stride#R5		5	5.06847	47.3108
User E	2018-04-23T13:32:55.872		https://www.u-bourgogne.fr/stride#R1	R1	https://www.u-bourgogne.fr/stride#R5		5	5.06847	47.3108
User E	2018-04-23T13:32:55.876		https://www.u-bourgogne.fr/stride#R1	R1	https://www.u-bourgogne.fr/stride#R5		5	5.06847	47.3108
User E	2018-04-23T13:32:55.880		https://www.u-bourgogne.fr/stride#R1	R1	https://www.u-bourgogne.fr/stride#R5		5	5.06847	47.3108
User E	2018-04-23T13:32:55.870		https://www.u-bourgogne.fr/stride#R1	R1	https://www.u-bourgogne.fr/stride#R5		5	5.06847	47.3108
User E	2018-04-23T13:32:57.894		https://www.u-bourgogne.fr/stride#R1	R1	https://www.u-bourgogne.fr/stride#R5		5	5.06848	47.3108
User E	2018-04-23T13:32:57.906		https://www.u-bourgogne.fr/stride#R1	R1	https://www.u-bourgogne.fr/stride#R5		5	5.06848	47.3108
User E	2018-04-23T13:32:57.915		https://www.u-bourgogne.fr/stride#R1	R1	https://www.u-bourgogne.fr/stride#R5		5	5.06848	47.3108
User E	2018-04-23T13:32:57.903		https://www.u-bourgogne.fr/stride#R1	R1	https://www.u-bourgogne.fr/stride#R5		5	5.06848	47.3108
User E	2018-04-23T13:32:57.899		https://www.u-bourgogne.fr/stride#R1	R1	https://www.u-bourgogne.fr/stride#R5		5	5.06848	47.3108
User E	2018-04-23T13:32:59.948		https://www.u-bourgogne.fr/stride#R1	R1	https://www.u-bourgogne.fr/stride#R5		5	5.06849	47.3108
User E	2018-04-23T13:32:59.929		https://www.u-bourgogne.fr/stride#R1	R1	https://www.u-bourgogne.fr/stride#R5		5	5.06849	47.3108
User E	2018-04-23T13:32:59.938		https://www.u-bourgogne.fr/stride#R1	R1	https://www.u-bourgogne.fr/stride#R5		5	5.06849	47.3108
User E	2018-04-23T13:32:59.959		https://www.u-bourgogne.fr/stride#R1	R1	https://www.u-bourgogne.fr/stride#R5		5	5.06849	47.3108
User E	2018-04-23T13:32:59.955		https://www.u-bourgogne.fr/stride#R1	R1	https://www.u-bourgogne.fr/stride#R5		5	5.06849	47.3108
User E	2018-04-23T13:33:02.059		https://www.u-bourgogne.fr/stride#R1	R1	https://www.u-bourgogne.fr/stride#R5		5	5.06849	47.3108
User E	2018-04-23T13:33:02.045		https://www.u-bourgogne.fr/stride#R1	R1	https://www.u-bourgogne.fr/stride#R5		5	5.06849	47.3108
User E	2018-04-23T13:33:02.014		https://www.u-bourgogne.fr/stride#R1	R1	https://www.u-bourgogne.fr/stride#R5		5	5.06849	47.3108
User E	2018-04-23T13:33:02.031		https://www.u-bourgogne.fr/stride#R1	R1	https://www.u-bourgogne.fr/stride#R5		5	5.06849	47.3108
User E	2018-04-23T13:33:02.053		https://www.u-bourgogne.fr/stride#R1	R1	https://www.u-bourgogne.fr/stride#R5		5	5.06849	47.3108
User E	2018-04-23T13:33:04.120		https://www.u-bourgogne.fr/stride#R1	R1	https://www.u-bourgogne.fr/stride#R5		5	5.06844	47.3108
User E	2018-04-23T13:33:04.090		https://www.u-bourgogne.fr/stride#R1	R1	https://www.u-bourgogne.fr/stride#R5		5	5.06844	47.3108
User E	2018-04-23T13:33:04.094		https://www.u-bourgogne.fr/stride#R1	R1	https://www.u-bourgogne.fr/stride#R5		5	5.06844	47.3108
User E	2018-04-23T13:33:04.113		https://www.u-bourgogne.fr/stride#R1	R1	https://www.u-bourgogne.fr/stride#R5		5	5.06844	47.3108
User E	2018-04-23T13:33:04.106		https://www.u-bourgogne.fr/stride#R1	R1	https://www.u-bourgogne.fr/stride#R5		5	5.06844	47.3108
User E	2018-04-23T13:33:06.138		https://www.u-bourgogne.fr/stride#R1	R1	https://www.u-bourgogne.fr/stride#R5		5	5.0685	47.3108
User E	2018-04-23T13:33:06.145		https://www.u-bourgogne.fr/stride#R1	R1	https://www.u-bourgogne.fr/stride#R5		5	5.0685	47.3108
User E	2018-04-23T13:33:06.152		https://www.u-bourgogne.fr/stride#R1	R1	https://www.u-bourgogne.fr/stride#R5		5	5.0685	47.3108
User E	2018-04-23T13:33:06.158		https://www.u-bourgogne.fr/stride#R1	R1	https://www.u-bourgogne.fr/stride#R5		5	5.0685	47.3108
User E	2018-04-23T13:33:06.142		https://www.u-bourgogne.fr/stride#R1	R1	https://www.u-bourgogne.fr/stride#R5		5	5.0685	47.3108
User E	2018-04-23T13:33:08.200		https://www.u-bourgogne.fr/stride#R1	R1	https://www.u-bourgogne.fr/stride#R5		5	5.06849	47.3108
User E	2018-04-23T13:33:08.194		https://www.u-bourgogne.fr/stride#R1	R1	https://www.u-bourgogne.fr/stride#R5		5	5.06849	47.3108
User E	2018-04-23T13:33:08.189		https://www.u-bourgogne.fr/stride#R1	R1	https://www.u-bourgogne.fr/stride#R5		5	5.06849	47.3108
User E	2018-04-23T13:33:08.197		https://www.u-bourgogne.fr/stride#R1	R1	https://www.u-bourgogne.fr/stride#R5		5	5.06849	47.3108
User E	2018-04-23T13:33:08.184		https://www.u-bourgogne.fr/stride#R1	R1	https://www.u-bourgogne.fr/stride#R5		5	5.06849	47.3108
User E	2018-04-23T13:33:10.294		https://www.u-bourgogne.fr/stride#R1	R1	https://www.u-bourgogne.fr/stride#R5		5	5.06846	47.3108
User E	2018-04-23T13:33:10.286		https://www.u-bourgogne.fr/stride#R1	R1	https://www.u-bourgogne.fr/stride#R5		5	5.06846	47.3108
User E	2018-04-23T13:33:10.290		https://www.u-bourgogne.fr/stride#R1	R1	https://www.u-bourgogne.fr/stride#R5		5	5.06846	47.3108
User E	2018-04-23T13:33:10.299		https://www.u-bourgogne.fr/stride#R1	R1	https://www.u-bourgogne.fr/stride#R5		5	5.06846	47.3108
User E	2018-04-23T13:33:10.314		https://www.u-bourgogne.fr/stride#R1	R1	https://www.u-bourgogne.fr/stride#R5		5	5.06846	47.3108
User E	2018-04-23T13:33:12.356		https://www.u-bourgogne.fr/stride#R1	R1	https://www.u-bourgogne.fr/stride#R5		5	5.0685	47.3108
User E	2018-04-23T13:33:12.384		https://www.u-bourgogne.fr/stride#R1	R1	https://www.u-bourgogne.fr/stride#R5		5	5.0685	47.3108
User E	2018-04-23T13:33:12.369		https://www.u-bourgogne.fr/stride#R1	R1	https://www.u-bourgogne.fr/stride#R5		5	5.0685	47.3108
User E	2018-04-23T13:33:12.334		https://www.u-bourgogne.fr/stride#R1	R1	https://www.u-bourgogne.fr/stride#R5		5	5.0685	47.3108
User E	2018-04-23T13:33:12.342		https://www.u-bourgogne.fr/stride#R1	R1	https://www.u-bourgogne.fr/stride#R5		5	5.0685	47.3108
User E	2018-04-23T13:33:14.434		https://www.u-bourgogne.fr/stride#R1	R1	https://www.u-bourgogne.fr/stride#R5		5	5.06849	47.3108
User E	2018-04-23T13:33:14.441		https://www.u-bourgogne.fr/stride#R1	R1	https://www.u-bourgogne.fr/stride#R5		5	5.06849	47.3108
User E	2018-04-23T13:33:14.421		https://www.u-bourgogne.fr/stride#R1	R1	https://www.u-bourgogne.fr/stride#R5		5	5.06849	47.3108
User E	2018-04-23T13:33:14.455		https://www.u-bourgogne.fr/stride#R1	R1	https://www.u-bourgogne.fr/stride#R5		5	5.06849	47.3108
User E	2018-04-23T13:33:14.448		https://www.u-bourgogne.fr/stride#R1	R1	https://www.u-bourgogne.fr/stride#R5		5	5.06849	47.3108
User E	2018-04-23T13:33:16.511		https://www.u-bourgogne.fr/stride#R1	R1	https://www.u-bourgogne.fr/stride#R5		5	5.06849	47.3108
User E	2018-04-23T13:33:16.519		https://www.u-bourgogne.fr/stride#R1	R1	https://www.u-bourgogne.fr/stride#R5		5	5.06849	47.3108
User E	2018-04-23T13:33:16.515		https://www.u-bourgogne.fr/stride#R1	R1	https://www.u-bourgogne.fr/stride#R5		5	5.06849	47.3108
User E	2018-04-23T13:33:16.527		https://www.u-bourgogne.fr/stride#R1	R1	https://www.u-bourgogne.fr/stride#R5		5	5.06849	47.3108
User E	2018-04-23T13:33:16.523		https://www.u-bourgogne.fr/stride#R1	R1	https://www.u-bourgogne.fr/stride#R5		5	5.06849	47.3108
User E	2018-04-23T13:33:18.566		https://www.u-bourgogne.fr/stride#R1	R1	https://www.u-bourgogne.fr/stride#R5		5	5.0685	47.3108
User E	2018-04-23T13:33:18.574		https://www.u-bourgogne.fr/stride#R1	R1	https://www.u-bourgogne.fr/stride#R5		5	5.0685	47.3108
User E	2018-04-23T13:33:18.595		https://www.u-bourgogne.fr/stride#R1	R1	https://www.u-bourgogne.fr/stride#R5		5	5.0685	47.3108
User E	2018-04-23T13:33:18.583		https://www.u-bourgogne.fr/stride#R1	R1	https://www.u-bourgogne.fr/stride#R5		5	5.0685	47.3108
User E	2018-04-23T13:33:18.589		https://www.u-bourgogne.fr/stride#R1	R1	https://www.u-bourgogne.fr/stride#R5		5	5.0685	47.3108
User E	2018-04-23T13:33:20.613		https://www.u-bourgogne.fr/stride#R1	R1	https://www.u-bourgogne.fr/stride#R5		5	5.06849	47.3108
User E	2018-04-23T13:33:20.617		https://www.u-bourgogne.fr/stride#R1	R1	https://www.u-bourgogne.fr/stride#R5		5	5.06849	47.3108
User E	2018-04-23T13:33:20.615		https://www.u-bourgogne.fr/stride#R1	R1	https://www.u-bourgogne.fr/stride#R5		5	5.06849	47.3108
User E	2018-04-23T13:33:20.619		https://www.u-bourgogne.fr/stride#R1	R1	https://www.u-bourgogne.fr/stride#R5		5	5.06849	47.3108
User E	2018-04-23T13:33:20.611		https://www.u-bourgogne.fr/stride#R1	R1	https://www.u-bourgogne.fr/stride#R5		5	5.06849	47.3108
User E	2018-04-23T13:33:22.651		https://www.u-bourgogne.fr/stride#R1	R1	https://www.u-bourgogne.fr/stride#R5		5	5.06848	47.3108
User E	2018-04-23T13:33:22.656		https://www.u-bourgogne.fr/stride#R1	R1	https://www.u-bourgogne.fr/stride#R5		5	5.06848	47.3108
User E	2018-04-23T13:33:22.660		https://www.u-bourgogne.fr/stride#R1	R1	https://www.u-bourgogne.fr/stride#R5		5	5.06848	47.3108
User E	2018-04-23T13:33:22.648		https://www.u-bourgogne.fr/stride#R1	R1	https://www.u-bourgogne.fr/stride#R5		5	5.06848	47.3108
User E	2018-04-23T13:33:22.643		https://www.u-bourgogne.fr/stride#R1	R1	https://www.u-bourgogne.fr/stride#R5		5	5.06848	47.3108
User E	2018-04-23T13:33:24.685		https://www.u-bourgogne.fr/stride#R1	R1	https://www.u-bourgogne.fr/stride#R5		5	5.06847	47.3108
User E	2018-04-23T13:33:24.677		https://www.u-bourgogne.fr/stride#R1	R1	https://www.u-bourgogne.fr/stride#R5		5	5.06847	47.3108
User E	2018-04-23T13:33:24.672		https://www.u-bourgogne.fr/stride#R1	R1	https://www.u-bourgogne.fr/stride#R5		5	5.06847	47.3108
User E	2018-04-23T13:33:24.689		https://www.u-bourgogne.fr/stride#R1	R1	https://www.u-bourgogne.fr/stride#R5		5	5.06847	47.3108
User E	2018-04-23T13:33:24.681		https://www.u-bourgogne.fr/stride#R1	R1	https://www.u-bourgogne.fr/stride#R5		5	5.06847	47.3108
User E	2018-04-23T13:33:26.765		https://www.u-bourgogne.fr/stride#R1	R1	https://www.u-bourgogne.fr/stride#R5		5	5.06843	47.3108
User E	2018-04-23T13:33:26.757		https://www.u-bourgogne.fr/stride#R1	R1	https://www.u-bourgogne.fr/stride#R5		5	5.06843	47.3108
User E	2018-04-23T13:33:26.761		https://www.u-bourgogne.fr/stride#R1	R1	https://www.u-bourgogne.fr/stride#R5		5	5.06843	47.3108
User E	2018-04-23T13:33:26.775		https://www.u-bourgogne.fr/stride#R1	R1	https://www.u-bourgogne.fr/stride#R5		5	5.06843	47.3108
User E	2018-04-23T13:33:26.770		https://www.u-bourgogne.fr/stride#R1	R1	https://www.u-bourgogne.fr/stride#R5		5	5.06843	47.3108
User E	2018-04-23T13:33:28.870		https://www.u-bourgogne.fr/stride#R1	R1	https://www.u-bourgogne.fr/stride#R5		5	5.06841	47.3109
User E	2018-04-23T13:33:28.862		https://www.u-bourgogne.fr/stride#R1	R1	https://www.u-bourgogne.fr/stride#R5		5	5.06841	47.3109
User E	2018-04-23T13:33:28.888		https://www.u-bourgogne.fr/stride#R1	R1	https://www.u-bourgogne.fr/stride#R5		5	5.06841	47.3109
User E	2018-04-23T13:33:28.877		https://www.u-bourgogne.fr/stride#R1	R1	https://www.u-bourgogne.fr/stride#R5		5	5.06841	47.3109
User E	2018-04-23T13:33:28.912		https://www.u-bourgogne.fr/stride#R1	R1	https://www.u-bourgogne.fr/stride#R5		5	5.06841	47.3109
User E	2018-04-23T13:33:31.015		https://www.u-bourgogne.fr/stride#R1	R1	https://www.u-bourgogne.fr/stride#R5		5	5.06846	47.3108
User E	2018-04-23T13:33:31.008		https://www.u-bourgogne.fr/stride#R1	R1	https://www.u-bourgogne.fr/stride#R5		5	5.06846	47.3108
User E	2018-04-23T13:33:30.966		https://www.u-bourgogne.fr/stride#R1	R1	https://www.u-bourgogne.fr/stride#R5		5	5.06846	47.3108
User E	2018-04-23T13:33:30.997		https://www.u-bourgogne.fr/stride#R1	R1	https://www.u-bourgogne.fr/stride#R5		5	5.06846	47.3108
User E	2018-04-23T13:33:30.984		https://www.u-bourgogne.fr/stride#R1	R1	https://www.u-bourgogne.fr/stride#R5		5	5.06846	47.3108
User E	2018-04-23T13:33:33.084		https://www.u-bourgogne.fr/stride#R1	R1	https://www.u-bourgogne.fr/stride#R5		5	5.06845	47.3108
User E	2018-04-23T13:33:33.099		https://www.u-bourgogne.fr/stride#R1	R1	https://www.u-bourgogne.fr/stride#R5		5	5.06845	47.3108
User E	2018-04-23T13:33:33.091		https://www.u-bourgogne.fr/stride#R1	R1	https://www.u-bourgogne.fr/stride#R5		5	5.06845	47.3108
User E	2018-04-23T13:33:33.075		https://www.u-bourgogne.fr/stride#R1	R1	https://www.u-bourgogne.fr/stride#R5		5	5.06845	47.3108
User E	2018-04-23T13:33:33.105		https://www.u-bourgogne.fr/stride#R1	R1	https://www.u-bourgogne.fr/stride#R5		5	5.06845	47.3108
User E	2018-04-23T13:33:35.235		https://www.u-bourgogne.fr/stride#R1	R1	https://www.u-bourgogne.fr/stride#R5		5	5.06844	47.3108
User E	2018-04-23T13:33:35.228		https://www.u-bourgogne.fr/stride#R1	R1	https://www.u-bourgogne.fr/stride#R5		5	5.06844	47.3108
User E	2018-04-23T13:33:35.220		https://www.u-bourgogne.fr/stride#R1	R1	https://www.u-bourgogne.fr/stride#R5		5	5.06844	47.3108
User E	2018-04-23T13:33:35.244		https://www.u-bourgogne.fr/stride#R1	R1	https://www.u-bourgogne.fr/stride#R5		5	5.06844	47.3108
User E	2018-04-23T13:33:35.250		https://www.u-bourgogne.fr/stride#R1	R1	https://www.u-bourgogne.fr/stride#R5		5	5.06844	47.3108
User E	2018-04-23T13:33:37.325		https://www.u-bourgogne.fr/stride#R1	R1	https://www.u-bourgogne.fr/stride#R5		5	5.06829	47.311
User E	2018-04-23T13:33:37.307		https://www.u-bourgogne.fr/stride#R1	R1	https://www.u-bourgogne.fr/stride#R5		5	5.06829	47.311
User E	2018-04-23T13:33:37.338		https://www.u-bourgogne.fr/stride#R1	R1	https://www.u-bourgogne.fr/stride#R5		5	5.06829	47.311
User E	2018-04-23T13:33:37.316		https://www.u-bourgogne.fr/stride#R1	R1	https://www.u-bourgogne.fr/stride#R5		5	5.06829	47.311
User E	2018-04-23T13:33:37.331		https://www.u-bourgogne.fr/stride#R1	R1	https://www.u-bourgogne.fr/stride#R5		5	5.06829	47.311
User E	2018-04-23T13:33:39.365		https://www.u-bourgogne.fr/stride#R1	R1	https://www.u-bourgogne.fr/stride#R5		5	5.06846	47.3108
User E	2018-04-23T13:33:39.372		https://www.u-bourgogne.fr/stride#R1	R1	https://www.u-bourgogne.fr/stride#R5		5	5.06846	47.3108
User E	2018-04-23T13:33:39.375		https://www.u-bourgogne.fr/stride#R1	R1	https://www.u-bourgogne.fr/stride#R5		5	5.06846	47.3108
User E	2018-04-23T13:33:39.368		https://www.u-bourgogne.fr/stride#R1	R1	https://www.u-bourgogne.fr/stride#R5		5	5.06846	47.3108
User E	2018-04-23T13:33:39.361		https://www.u-bourgogne.fr/stride#R1	R1	https://www.u-bourgogne.fr/stride#R5		5	5.06846	47.3108
User E	2018-04-23T13:33:41.468		https://www.u-bourgogne.fr/stride#R1	R1	https://www.u-bourgogne.fr/stride#R5		5	5.06846	47.3108
User E	2018-04-23T13:33:41.478		https://www.u-bourgogne.fr/stride#R1	R1	https://www.u-bourgogne.fr/stride#R5		5	5.06846	47.3108
User E	2018-04-23T13:33:41.491		https://www.u-bourgogne.fr/stride#R1	R1	https://www.u-bourgogne.fr/stride#R5		5	5.06846	47.3108
User E	2018-04-23T13:33:41.472		https://www.u-bourgogne.fr/stride#R1	R1	https://www.u-bourgogne.fr/stride#R5		5	5.06846	47.3108
User E	2018-04-23T13:33:41.465		https://www.u-bourgogne.fr/stride#R1	R1	https://www.u-bourgogne.fr/stride#R5		5	5.06846	47.3108
User E	2018-04-23T13:33:43.552		https://www.u-bourgogne.fr/stride#R1	R1	https://www.u-bourgogne.fr/stride#R5		5	5.06849	47.3108
User E	2018-04-23T13:33:43.568		https://www.u-bourgogne.fr/stride#R1	R1	https://www.u-bourgogne.fr/stride#R5		5	5.06849	47.3108
User E	2018-04-23T13:33:43.560		https://www.u-bourgogne.fr/stride#R1	R1	https://www.u-bourgogne.fr/stride#R5		5	5.06849	47.3108
User E	2018-04-23T13:33:43.564		https://www.u-bourgogne.fr/stride#R1	R1	https://www.u-bourgogne.fr/stride#R5		5	5.06849	47.3108
User E	2018-04-23T13:33:43.557		https://www.u-bourgogne.fr/stride#R1	R1	https://www.u-bourgogne.fr/stride#R5		5	5.06849	47.3108
User E	2018-04-23T13:33:45.596		https://www.u-bourgogne.fr/stride#R1	R1	https://www.u-bourgogne.fr/stride#R5		5	5.06848	47.3108
User E	2018-04-23T13:33:45.605		https://www.u-bourgogne.fr/stride#R1	R1	https://www.u-bourgogne.fr/stride#R5		5	5.06848	47.3108
User E	2018-04-23T13:33:45.614		https://www.u-bourgogne.fr/stride#R1	R1	https://www.u-bourgogne.fr/stride#R5		5	5.06848	47.3108
User E	2018-04-23T13:33:45.622		https://www.u-bourgogne.fr/stride#R1	R1	https://www.u-bourgogne.fr/stride#R5		5	5.06848	47.3108
User E	2018-04-23T13:33:45.628		https://www.u-bourgogne.fr/stride#R1	R1	https://www.u-bourgogne.fr/stride#R5		5	5.06848	47.3108
User E	2018-04-23T13:33:47.647		https://www.u-bourgogne.fr/stride#R1	R1	https://www.u-bourgogne.fr/stride#R5		5	5.06848	47.3108
User E	2018-04-23T13:33:47.650		https://www.u-bourgogne.fr/stride#R1	R1	https://www.u-bourgogne.fr/stride#R5		5	5.06848	47.3108
User E	2018-04-23T13:33:47.658		https://www.u-bourgogne.fr/stride#R1	R1	https://www.u-bourgogne.fr/stride#R5		5	5.06848	47.3108
User E	2018-04-23T13:33:47.665		https://www.u-bourgogne.fr/stride#R1	R1	https://www.u-bourgogne.fr/stride#R5		5	5.06848	47.3108
User E	2018-04-23T13:33:47.655		https://www.u-bourgogne.fr/stride#R1	R1	https://www.u-bourgogne.fr/stride#R5		5	5.06848	47.3108
User E	2018-04-23T13:33:49.673		https://www.u-bourgogne.fr/stride#R1	R1	https://www.u-bourgogne.fr/stride#R5		5	5.06841	47.3109
User E	2018-04-23T13:33:49.680		https://www.u-bourgogne.fr/stride#R1	R1	https://www.u-bourgogne.fr/stride#R5		5	5.06841	47.3109
User E	2018-04-23T13:33:49.688		https://www.u-bourgogne.fr/stride#R1	R1	https://www.u-bourgogne.fr/stride#R5		5	5.06841	47.3109
User E	2018-04-23T13:33:49.690		https://www.u-bourgogne.fr/stride#R1	R1	https://www.u-bourgogne.fr/stride#R5		5	5.06841	47.3109
User E	2018-04-23T13:33:49.676		https://www.u-bourgogne.fr/stride#R1	R1	https://www.u-bourgogne.fr/stride#R5		5	5.06841	47.3109
User E	2018-04-23T13:33:51.715		https://www.u-bourgogne.fr/stride#R1	R1	https://www.u-bourgogne.fr/stride#R5		5	5.06844	47.3108
User E	2018-04-23T13:33:51.718		https://www.u-bourgogne.fr/stride#R1	R1	https://www.u-bourgogne.fr/stride#R5		5	5.06844	47.3108
User E	2018-04-23T13:33:51.711		https://www.u-bourgogne.fr/stride#R1	R1	https://www.u-bourgogne.fr/stride#R5		5	5.06844	47.3108
User E	2018-04-23T13:33:51.727		https://www.u-bourgogne.fr/stride#R1	R1	https://www.u-bourgogne.fr/stride#R5		5	5.06844	47.3108
User E	2018-04-23T13:33:51.724		https://www.u-bourgogne.fr/stride#R1	R1	https://www.u-bourgogne.fr/stride#R5		5	5.06844	47.3108
User E	2018-04-23T13:33:53.794		https://www.u-bourgogne.fr/stride#R1	R1	https://www.u-bourgogne.fr/stride#R5		5	5.06847	47.3108
User E	2018-04-23T13:33:53.782		https://www.u-bourgogne.fr/stride#R1	R1	https://www.u-bourgogne.fr/stride#R5		5	5.06847	47.3108
User E	2018-04-23T13:33:53.808		https://www.u-bourgogne.fr/stride#R1	R1	https://www.u-bourgogne.fr/stride#R5		5	5.06847	47.3108
User E	2018-04-23T13:33:53.788		https://www.u-bourgogne.fr/stride#R1	R1	https://www.u-bourgogne.fr/stride#R5		5	5.06847	47.3108
User E	2018-04-23T13:33:53.799		https://www.u-bourgogne.fr/stride#R1	R1	https://www.u-bourgogne.fr/stride#R5		5	5.06847	47.3108
User E	2018-04-23T13:33:55.848		https://www.u-bourgogne.fr/stride#R1	R1	https://www.u-bourgogne.fr/stride#R5		5	5.06847	47.3108
User E	2018-04-23T13:33:55.857		https://www.u-bourgogne.fr/stride#R1	R1	https://www.u-bourgogne.fr/stride#R5		5	5.06847	47.3108
User E	2018-04-23T13:33:55.869		https://www.u-bourgogne.fr/stride#R1	R1	https://www.u-bourgogne.fr/stride#R5		5	5.06847	47.3108
User E	2018-04-23T13:33:55.887		https://www.u-bourgogne.fr/stride#R1	R1	https://www.u-bourgogne.fr/stride#R5		5	5.06847	47.3108
User E	2018-04-23T13:33:55.875		https://www.u-bourgogne.fr/stride#R1	R1	https://www.u-bourgogne.fr/stride#R5		5	5.06847	47.3108
User E	2018-04-23T13:35:02.093		https://www.u-bourgogne.fr/stride#R1	R1	https://www.u-bourgogne.fr/stride#R5		5	5.06815	47.3111
User E	2018-04-23T13:35:02.095		https://www.u-bourgogne.fr/stride#R1	R1	https://www.u-bourgogne.fr/stride#R5		5	5.06815	47.3111
User E	2018-04-23T13:35:02.097		https://www.u-bourgogne.fr/stride#R1	R1	https://www.u-bourgogne.fr/stride#R5		5	5.06815	47.3111
User E	2018-04-23T13:35:02.091		https://www.u-bourgogne.fr/stride#R1	R1	https://www.u-bourgogne.fr/stride#R5		5	5.06815	47.3111
User E	2018-04-23T13:35:02.086		https://www.u-bourgogne.fr/stride#R1	R1	https://www.u-bourgogne.fr/stride#R5		5	5.06815	47.3111
User E	2018-04-23T13:35:04.130		https://www.u-bourgogne.fr/stride#R1	R1	https://www.u-bourgogne.fr/stride#R2		2	5.06824	47.3111
User E	2018-04-23T13:35:04.133		https://www.u-bourgogne.fr/stride#R1	R1	https://www.u-bourgogne.fr/stride#R2		2	5.06824	47.3111
User E	2018-04-23T13:35:04.137		https://www.u-bourgogne.fr/stride#R1	R1	https://www.u-bourgogne.fr/stride#R2		2	5.06824	47.3111
User E	2018-04-23T13:35:04.120		https://www.u-bourgogne.fr/stride#R1	R1	https://www.u-bourgogne.fr/stride#R2		2	5.06824	47.3111
User E	2018-04-23T13:35:04.124		https://www.u-bourgogne.fr/stride#R1	R1	https://www.u-bourgogne.fr/stride#R2		2	5.06824	47.3111
User E	2018-04-23T13:35:06.224		https://www.u-bourgogne.fr/stride#R1	R1	https://www.u-bourgogne.fr/stride#R2		2	5.06827	47.3111
User E	2018-04-23T13:35:06.227		https://www.u-bourgogne.fr/stride#R1	R1	https://www.u-bourgogne.fr/stride#R2		2	5.06827	47.3111
User E	2018-04-23T13:35:06.235		https://www.u-bourgogne.fr/stride#R1	R1	https://www.u-bourgogne.fr/stride#R2		2	5.06827	47.3111
User E	2018-04-23T13:35:06.231		https://www.u-bourgogne.fr/stride#R1	R1	https://www.u-bourgogne.fr/stride#R2		2	5.06827	47.3111
User E	2018-04-23T13:35:06.237		https://www.u-bourgogne.fr/stride#R1	R1	https://www.u-bourgogne.fr/stride#R2		2	5.06827	47.3111
User E	2018-04-23T13:35:08.316		https://www.u-bourgogne.fr/stride#R1	R1	https://www.u-bourgogne.fr/stride#R2		2	5.06829	47.3111
User E	2018-04-23T13:35:08.325		https://www.u-bourgogne.fr/stride#R1	R1	https://www.u-bourgogne.fr/stride#R2		2	5.06829	47.3111
User E	2018-04-23T13:35:08.330		https://www.u-bourgogne.fr/stride#R1	R1	https://www.u-bourgogne.fr/stride#R2		2	5.06829	47.3111
User E	2018-04-23T13:35:08.321		https://www.u-bourgogne.fr/stride#R1	R1	https://www.u-bourgogne.fr/stride#R2		2	5.06829	47.3111
User E	2018-04-23T13:35:08.334		https://www.u-bourgogne.fr/stride#R1	R1	https://www.u-bourgogne.fr/stride#R2		2	5.06829	47.3111
User E	2018-04-23T13:35:10.422		https://www.u-bourgogne.fr/stride#R1	R1	https://www.u-bourgogne.fr/stride#R2		2	5.06829	47.3111
User E	2018-04-23T13:35:10.425		https://www.u-bourgogne.fr/stride#R1	R1	https://www.u-bourgogne.fr/stride#R2		2	5.06829	47.3111
User E	2018-04-23T13:35:10.447		https://www.u-bourgogne.fr/stride#R1	R1	https://www.u-bourgogne.fr/stride#R2		2	5.06829	47.3111
User E	2018-04-23T13:35:10.434		https://www.u-bourgogne.fr/stride#R1	R1	https://www.u-bourgogne.fr/stride#R2		2	5.06829	47.3111
User E	2018-04-23T13:35:10.459		https://www.u-bourgogne.fr/stride#R1	R1	https://www.u-bourgogne.fr/stride#R2		2	5.06829	47.3111
User E	2018-04-23T13:35:12.566		https://www.u-bourgogne.fr/stride#R1	R1	https://www.u-bourgogne.fr/stride#R5		5	5.06828	47.3111
User E	2018-04-23T13:35:12.570		https://www.u-bourgogne.fr/stride#R1	R1	https://www.u-bourgogne.fr/stride#R5		5	5.06828	47.3111
User E	2018-04-23T13:35:12.575		https://www.u-bourgogne.fr/stride#R1	R1	https://www.u-bourgogne.fr/stride#R5		5	5.06828	47.3111
User E	2018-04-23T13:35:12.594		https://www.u-bourgogne.fr/stride#R1	R1	https://www.u-bourgogne.fr/stride#R5		5	5.06828	47.3111
User E	2018-04-23T13:35:12.581		https://www.u-bourgogne.fr/stride#R1	R1	https://www.u-bourgogne.fr/stride#R5		5	5.06828	47.3111
User E	2018-04-23T13:35:14.623		https://www.u-bourgogne.fr/stride#R1	R1	https://www.u-bourgogne.fr/stride#R5		5	5.06831	47.311
User E	2018-04-23T13:35:14.628		https://www.u-bourgogne.fr/stride#R1	R1	https://www.u-bourgogne.fr/stride#R5		5	5.06831	47.311
User E	2018-04-23T13:35:14.625		https://www.u-bourgogne.fr/stride#R1	R1	https://www.u-bourgogne.fr/stride#R5		5	5.06831	47.311
User E	2018-04-23T13:35:14.634		https://www.u-bourgogne.fr/stride#R1	R1	https://www.u-bourgogne.fr/stride#R5		5	5.06831	47.311
User E	2018-04-23T13:35:14.631		https://www.u-bourgogne.fr/stride#R1	R1	https://www.u-bourgogne.fr/stride#R5		5	5.06831	47.311
User E	2018-04-23T13:35:16.653		https://www.u-bourgogne.fr/stride#R1	R1	https://www.u-bourgogne.fr/stride#R5		5	5.06843	47.3109
User E	2018-04-23T13:35:16.662		https://www.u-bourgogne.fr/stride#R1	R1	https://www.u-bourgogne.fr/stride#R5		5	5.06843	47.3109
User E	2018-04-23T13:35:16.657		https://www.u-bourgogne.fr/stride#R1	R1	https://www.u-bourgogne.fr/stride#R5		5	5.06843	47.3109
User E	2018-04-23T13:35:16.665		https://www.u-bourgogne.fr/stride#R1	R1	https://www.u-bourgogne.fr/stride#R5		5	5.06843	47.3109
User E	2018-04-23T13:35:16.668		https://www.u-bourgogne.fr/stride#R1	R1	https://www.u-bourgogne.fr/stride#R5		5	5.06843	47.3109
User E	2018-04-23T13:35:18.729		https://www.u-bourgogne.fr/stride#R1	R1	https://www.u-bourgogne.fr/stride#R2		2	5.06837	47.311
User E	2018-04-23T13:35:18.726		https://www.u-bourgogne.fr/stride#R1	R1	https://www.u-bourgogne.fr/stride#R2		2	5.06837	47.311
User E	2018-04-23T13:35:18.722		https://www.u-bourgogne.fr/stride#R1	R1	https://www.u-bourgogne.fr/stride#R2		2	5.06837	47.311
User E	2018-04-23T13:35:18.718		https://www.u-bourgogne.fr/stride#R1	R1	https://www.u-bourgogne.fr/stride#R2		2	5.06837	47.311
User E	2018-04-23T13:35:18.714		https://www.u-bourgogne.fr/stride#R1	R1	https://www.u-bourgogne.fr/stride#R2		2	5.06837	47.311
User E	2018-04-23T13:35:20.760		https://www.u-bourgogne.fr/stride#R1	R1	https://www.u-bourgogne.fr/stride#R2		2	5.06837	47.311
User E	2018-04-23T13:35:20.771		https://www.u-bourgogne.fr/stride#R1	R1	https://www.u-bourgogne.fr/stride#R2		2	5.06837	47.311
User E	2018-04-23T13:35:20.767		https://www.u-bourgogne.fr/stride#R1	R1	https://www.u-bourgogne.fr/stride#R2		2	5.06837	47.311
User E	2018-04-23T13:35:20.764		https://www.u-bourgogne.fr/stride#R1	R1	https://www.u-bourgogne.fr/stride#R2		2	5.06837	47.311
User E	2018-04-23T13:35:20.756		https://www.u-bourgogne.fr/stride#R1	R1	https://www.u-bourgogne.fr/stride#R2		2	5.06837	47.311
User E	2018-04-23T13:35:22.787		https://www.u-bourgogne.fr/stride#R1	R1	https://www.u-bourgogne.fr/stride#R2		2	5.06836	47.311
User E	2018-04-23T13:35:22.794		https://www.u-bourgogne.fr/stride#R1	R1	https://www.u-bourgogne.fr/stride#R2		2	5.06836	47.311
User E	2018-04-23T13:35:22.796		https://www.u-bourgogne.fr/stride#R1	R1	https://www.u-bourgogne.fr/stride#R2		2	5.06836	47.311
User E	2018-04-23T13:35:22.792		https://www.u-bourgogne.fr/stride#R1	R1	https://www.u-bourgogne.fr/stride#R2		2	5.06836	47.311
User E	2018-04-23T13:35:22.790		https://www.u-bourgogne.fr/stride#R1	R1	https://www.u-bourgogne.fr/stride#R2		2	5.06836	47.311
User E	2018-04-23T13:35:24.892		https://www.u-bourgogne.fr/stride#R1	R1	https://www.u-bourgogne.fr/stride#R2		2	5.06836	47.311
User E	2018-04-23T13:35:24.906		https://www.u-bourgogne.fr/stride#R1	R1	https://www.u-bourgogne.fr/stride#R2		2	5.06836	47.311
User E	2018-04-23T13:35:24.903		https://www.u-bourgogne.fr/stride#R1	R1	https://www.u-bourgogne.fr/stride#R2		2	5.06836	47.311
User E	2018-04-23T13:35:24.896		https://www.u-bourgogne.fr/stride#R1	R1	https://www.u-bourgogne.fr/stride#R2		2	5.06836	47.311
User E	2018-04-23T13:35:24.889		https://www.u-bourgogne.fr/stride#R1	R1	https://www.u-bourgogne.fr/stride#R2		2	5.06836	47.311
User E	2018-04-23T13:35:26.975		https://www.u-bourgogne.fr/stride#R1	R1	https://www.u-bourgogne.fr/stride#R2		2	5.06836	47.311
User E	2018-04-23T13:35:26.979		https://www.u-bourgogne.fr/stride#R1	R1	https://www.u-bourgogne.fr/stride#R2		2	5.06836	47.311
User E	2018-04-23T13:35:26.954		https://www.u-bourgogne.fr/stride#R1	R1	https://www.u-bourgogne.fr/stride#R2		2	5.06836	47.311
User E	2018-04-23T13:35:26.964		https://www.u-bourgogne.fr/stride#R1	R1	https://www.u-bourgogne.fr/stride#R2		2	5.06836	47.311
User E	2018-04-23T13:35:26.958		https://www.u-bourgogne.fr/stride#R1	R1	https://www.u-bourgogne.fr/stride#R2		2	5.06836	47.311
User E	2018-04-23T13:35:29.046		https://www.u-bourgogne.fr/stride#R1	R1	https://www.u-bourgogne.fr/stride#R2		2	5.06826	47.3111
User E	2018-04-23T13:35:29.049		https://www.u-bourgogne.fr/stride#R1	R1	https://www.u-bourgogne.fr/stride#R2		2	5.06826	47.3111
User E	2018-04-23T13:35:29.056		https://www.u-bourgogne.fr/stride#R1	R1	https://www.u-bourgogne.fr/stride#R2		2	5.06826	47.3111
User E	2018-04-23T13:35:29.064		https://www.u-bourgogne.fr/stride#R1	R1	https://www.u-bourgogne.fr/stride#R2		2	5.06826	47.3111
User E	2018-04-23T13:35:29.053		https://www.u-bourgogne.fr/stride#R1	R1	https://www.u-bourgogne.fr/stride#R2		2	5.06826	47.3111
User E	2018-04-23T13:35:31.095		https://www.u-bourgogne.fr/stride#R1	R1	https://www.u-bourgogne.fr/stride#R2		2	5.06827	47.3111
User E	2018-04-23T13:35:31.114		https://www.u-bourgogne.fr/stride#R1	R1	https://www.u-bourgogne.fr/stride#R2		2	5.06827	47.3111
User E	2018-04-23T13:35:31.121		https://www.u-bourgogne.fr/stride#R1	R1	https://www.u-bourgogne.fr/stride#R2		2	5.06827	47.3111
User E	2018-04-23T13:35:31.127		https://www.u-bourgogne.fr/stride#R1	R1	https://www.u-bourgogne.fr/stride#R2		2	5.06827	47.3111
User E	2018-04-23T13:35:31.105		https://www.u-bourgogne.fr/stride#R1	R1	https://www.u-bourgogne.fr/stride#R2		2	5.06827	47.3111
User E	2018-04-23T13:35:33.205		https://www.u-bourgogne.fr/stride#R1	R1	https://www.u-bourgogne.fr/stride#R2		2	5.06826	47.3111
User E	2018-04-23T13:35:33.212		https://www.u-bourgogne.fr/stride#R1	R1	https://www.u-bourgogne.fr/stride#R2		2	5.06826	47.3111
User E	2018-04-23T13:35:33.218		https://www.u-bourgogne.fr/stride#R1	R1	https://www.u-bourgogne.fr/stride#R2		2	5.06826	47.3111
User E	2018-04-23T13:35:33.197		https://www.u-bourgogne.fr/stride#R1	R1	https://www.u-bourgogne.fr/stride#R2		2	5.06826	47.3111
User E	2018-04-23T13:35:33.223		https://www.u-bourgogne.fr/stride#R1	R1	https://www.u-bourgogne.fr/stride#R2		2	5.06826	47.3111
User E	2018-04-23T13:35:35.311		https://www.u-bourgogne.fr/stride#R1	R1	https://www.u-bourgogne.fr/stride#R2		2	5.06838	47.311
User E	2018-04-23T13:35:35.317		https://www.u-bourgogne.fr/stride#R1	R1	https://www.u-bourgogne.fr/stride#R2		2	5.06838	47.311
User E	2018-04-23T13:35:35.329		https://www.u-bourgogne.fr/stride#R1	R1	https://www.u-bourgogne.fr/stride#R2		2	5.06838	47.311
User E	2018-04-23T13:35:35.324		https://www.u-bourgogne.fr/stride#R1	R1	https://www.u-bourgogne.fr/stride#R2		2	5.06838	47.311
User E	2018-04-23T13:35:35.333		https://www.u-bourgogne.fr/stride#R1	R1	https://www.u-bourgogne.fr/stride#R2		2	5.06838	47.311
User E	2018-04-23T13:35:37.377		https://www.u-bourgogne.fr/stride#R1	R1	https://www.u-bourgogne.fr/stride#R2		2	5.06836	47.311
User E	2018-04-23T13:35:37.388		https://www.u-bourgogne.fr/stride#R1	R1	https://www.u-bourgogne.fr/stride#R2		2	5.06836	47.311
User E	2018-04-23T13:35:37.381		https://www.u-bourgogne.fr/stride#R1	R1	https://www.u-bourgogne.fr/stride#R2		2	5.06836	47.311
User E	2018-04-23T13:35:37.385		https://www.u-bourgogne.fr/stride#R1	R1	https://www.u-bourgogne.fr/stride#R2		2	5.06836	47.311
User E	2018-04-23T13:35:37.391		https://www.u-bourgogne.fr/stride#R1	R1	https://www.u-bourgogne.fr/stride#R2		2	5.06836	47.311
User E	2018-04-23T13:35:39.524		https://www.u-bourgogne.fr/stride#R1	R1	https://www.u-bourgogne.fr/stride#R2		2	5.06829	47.3111
User E	2018-04-23T13:35:39.538		https://www.u-bourgogne.fr/stride#R1	R1	https://www.u-bourgogne.fr/stride#R2		2	5.06829	47.3111
User E	2018-04-23T13:35:39.558		https://www.u-bourgogne.fr/stride#R1	R1	https://www.u-bourgogne.fr/stride#R2		2	5.06829	47.3111
User E	2018-04-23T13:35:39.543		https://www.u-bourgogne.fr/stride#R1	R1	https://www.u-bourgogne.fr/stride#R2		2	5.06829	47.3111
User E	2018-04-23T13:35:39.530		https://www.u-bourgogne.fr/stride#R1	R1	https://www.u-bourgogne.fr/stride#R2		2	5.06829	47.3111
User E	2018-04-23T13:35:41.638		https://www.u-bourgogne.fr/stride#R1	R1	https://www.u-bourgogne.fr/stride#R2		2	5.06816	47.3111
User E	2018-04-23T13:35:41.644		https://www.u-bourgogne.fr/stride#R1	R1	https://www.u-bourgogne.fr/stride#R2		2	5.06816	47.3111
User E	2018-04-23T13:35:41.657		https://www.u-bourgogne.fr/stride#R1	R1	https://www.u-bourgogne.fr/stride#R2		2	5.06816	47.3111
User E	2018-04-23T13:35:41.649		https://www.u-bourgogne.fr/stride#R1	R1	https://www.u-bourgogne.fr/stride#R2		2	5.06816	47.3111
User E	2018-04-23T13:35:41.664		https://www.u-bourgogne.fr/stride#R1	R1	https://www.u-bourgogne.fr/stride#R2		2	5.06816	47.3111
User E	2018-04-23T13:35:43.733		https://www.u-bourgogne.fr/stride#R1	R1	https://www.u-bourgogne.fr/stride#R2		2	5.06825	47.3111
User E	2018-04-23T13:35:43.720		https://www.u-bourgogne.fr/stride#R1	R1	https://www.u-bourgogne.fr/stride#R2		2	5.06825	47.3111
User E	2018-04-23T13:35:43.704		https://www.u-bourgogne.fr/stride#R1	R1	https://www.u-bourgogne.fr/stride#R2		2	5.06825	47.3111
User E	2018-04-23T13:35:43.713		https://www.u-bourgogne.fr/stride#R1	R1	https://www.u-bourgogne.fr/stride#R2		2	5.06825	47.3111
User E	2018-04-23T13:35:43.727		https://www.u-bourgogne.fr/stride#R1	R1	https://www.u-bourgogne.fr/stride#R2		2	5.06825	47.3111
User E	2018-04-23T13:35:45.831		https://www.u-bourgogne.fr/stride#R1	R1	https://www.u-bourgogne.fr/stride#R5		5	5.06837	47.311
User E	2018-04-23T13:35:45.815		https://www.u-bourgogne.fr/stride#R1	R1	https://www.u-bourgogne.fr/stride#R5		5	5.06837	47.311
User E	2018-04-23T13:35:45.797		https://www.u-bourgogne.fr/stride#R1	R1	https://www.u-bourgogne.fr/stride#R5		5	5.06837	47.311
User E	2018-04-23T13:35:45.807		https://www.u-bourgogne.fr/stride#R1	R1	https://www.u-bourgogne.fr/stride#R5		5	5.06837	47.311
User E	2018-04-23T13:35:45.824		https://www.u-bourgogne.fr/stride#R1	R1	https://www.u-bourgogne.fr/stride#R5		5	5.06837	47.311
User E	2018-04-23T13:35:47.932		https://www.u-bourgogne.fr/stride#R1	R1	https://www.u-bourgogne.fr/stride#R2		2	5.06825	47.3111
User E	2018-04-23T13:35:47.926		https://www.u-bourgogne.fr/stride#R1	R1	https://www.u-bourgogne.fr/stride#R2		2	5.06825	47.3111
User E	2018-04-23T13:35:47.922		https://www.u-bourgogne.fr/stride#R1	R1	https://www.u-bourgogne.fr/stride#R2		2	5.06825	47.3111
User E	2018-04-23T13:35:47.907		https://www.u-bourgogne.fr/stride#R1	R1	https://www.u-bourgogne.fr/stride#R2		2	5.06825	47.3111
User E	2018-04-23T13:35:47.916		https://www.u-bourgogne.fr/stride#R1	R1	https://www.u-bourgogne.fr/stride#R2		2	5.06825	47.3111
User E	2018-04-23T13:35:50.032		https://www.u-bourgogne.fr/stride#R1	R1	https://www.u-bourgogne.fr/stride#R2		2	5.06825	47.3111
User E	2018-04-23T13:35:50.028		https://www.u-bourgogne.fr/stride#R1	R1	https://www.u-bourgogne.fr/stride#R2		2	5.06825	47.3111
User E	2018-04-23T13:35:50.035		https://www.u-bourgogne.fr/stride#R1	R1	https://www.u-bourgogne.fr/stride#R2		2	5.06825	47.3111
User E	2018-04-23T13:35:50.039		https://www.u-bourgogne.fr/stride#R1	R1	https://www.u-bourgogne.fr/stride#R2		2	5.06825	47.3111
User E	2018-04-23T13:35:50.041		https://www.u-bourgogne.fr/stride#R1	R1	https://www.u-bourgogne.fr/stride#R2		2	5.06825	47.3111
User E	2018-04-23T13:35:52.083		https://www.u-bourgogne.fr/stride#R1	R1	https://www.u-bourgogne.fr/stride#R2		2	5.06826	47.3111
User E	2018-04-23T13:35:52.091		https://www.u-bourgogne.fr/stride#R1	R1	https://www.u-bourgogne.fr/stride#R2		2	5.06826	47.3111
User E	2018-04-23T13:35:52.095		https://www.u-bourgogne.fr/stride#R1	R1	https://www.u-bourgogne.fr/stride#R2		2	5.06826	47.3111
User E	2018-04-23T13:35:52.097		https://www.u-bourgogne.fr/stride#R1	R1	https://www.u-bourgogne.fr/stride#R2		2	5.06826	47.3111
User E	2018-04-23T13:35:52.088		https://www.u-bourgogne.fr/stride#R1	R1	https://www.u-bourgogne.fr/stride#R2		2	5.06826	47.3111
User E	2018-04-23T13:35:54.222		https://www.u-bourgogne.fr/stride#R1	R1	https://www.u-bourgogne.fr/stride#R2		2	5.0683	47.3111
User E	2018-04-23T13:35:54.236		https://www.u-bourgogne.fr/stride#R1	R1	https://www.u-bourgogne.fr/stride#R2		2	5.0683	47.3111
User E	2018-04-23T13:35:54.225		https://www.u-bourgogne.fr/stride#R1	R1	https://www.u-bourgogne.fr/stride#R2		2	5.0683	47.3111
User E	2018-04-23T13:35:54.228		https://www.u-bourgogne.fr/stride#R1	R1	https://www.u-bourgogne.fr/stride#R2		2	5.0683	47.3111
User E	2018-04-23T13:35:54.231		https://www.u-bourgogne.fr/stride#R1	R1	https://www.u-bourgogne.fr/stride#R2		2	5.0683	47.3111
User E	2018-04-23T13:35:56.295		https://www.u-bourgogne.fr/stride#R1	R1	https://www.u-bourgogne.fr/stride#R2		2	5.06832	47.3111
User E	2018-04-23T13:35:56.302		https://www.u-bourgogne.fr/stride#R1	R1	https://www.u-bourgogne.fr/stride#R2		2	5.06832	47.3111
User E	2018-04-23T13:35:56.291		https://www.u-bourgogne.fr/stride#R1	R1	https://www.u-bourgogne.fr/stride#R2		2	5.06832	47.3111
User E	2018-04-23T13:35:56.307		https://www.u-bourgogne.fr/stride#R1	R1	https://www.u-bourgogne.fr/stride#R2		2	5.06832	47.3111
User E	2018-04-23T13:35:56.298		https://www.u-bourgogne.fr/stride#R1	R1	https://www.u-bourgogne.fr/stride#R2		2	5.06832	47.3111
User E	2018-04-23T13:35:58.405		https://www.u-bourgogne.fr/stride#R1	R1	https://www.u-bourgogne.fr/stride#R2		2	5.06839	47.311
User E	2018-04-23T13:35:58.394		https://www.u-bourgogne.fr/stride#R1	R1	https://www.u-bourgogne.fr/stride#R2		2	5.06839	47.311
User E	2018-04-23T13:35:58.397		https://www.u-bourgogne.fr/stride#R1	R1	https://www.u-bourgogne.fr/stride#R2		2	5.06839	47.311
User E	2018-04-23T13:35:58.401		https://www.u-bourgogne.fr/stride#R1	R1	https://www.u-bourgogne.fr/stride#R2		2	5.06839	47.311
User E	2018-04-23T13:35:58.408		https://www.u-bourgogne.fr/stride#R1	R1	https://www.u-bourgogne.fr/stride#R2		2	5.06839	47.311
User E	2018-04-23T13:36:00.525		https://www.u-bourgogne.fr/stride#R1	R1	https://www.u-bourgogne.fr/stride#R2		2	5.06839	47.311
User E	2018-04-23T13:36:00.528		https://www.u-bourgogne.fr/stride#R1	R1	https://www.u-bourgogne.fr/stride#R2		2	5.06839	47.311
User E	2018-04-23T13:36:00.535		https://www.u-bourgogne.fr/stride#R1	R1	https://www.u-bourgogne.fr/stride#R2		2	5.06839	47.311
User E	2018-04-23T13:36:00.538		https://www.u-bourgogne.fr/stride#R1	R1	https://www.u-bourgogne.fr/stride#R2		2	5.06839	47.311
User E	2018-04-23T13:36:00.532		https://www.u-bourgogne.fr/stride#R1	R1	https://www.u-bourgogne.fr/stride#R2		2	5.06839	47.311
User E	2018-04-23T13:36:02.605		https://www.u-bourgogne.fr/stride#R1	R1	https://www.u-bourgogne.fr/stride#R2		2	5.06834	47.311
User E	2018-04-23T13:36:02.624		https://www.u-bourgogne.fr/stride#R1	R1	https://www.u-bourgogne.fr/stride#R2		2	5.06834	47.311
User E	2018-04-23T13:36:02.631		https://www.u-bourgogne.fr/stride#R1	R1	https://www.u-bourgogne.fr/stride#R2		2	5.06834	47.311
User E	2018-04-23T13:36:02.640		https://www.u-bourgogne.fr/stride#R1	R1	https://www.u-bourgogne.fr/stride#R2		2	5.06834	47.311
User E	2018-04-23T13:36:02.614		https://www.u-bourgogne.fr/stride#R1	R1	https://www.u-bourgogne.fr/stride#R2		2	5.06834	47.311
User E	2018-04-23T13:36:04.733		https://www.u-bourgogne.fr/stride#R1	R1	https://www.u-bourgogne.fr/stride#R2		2	5.06833	47.311
User E	2018-04-23T13:36:04.744		https://www.u-bourgogne.fr/stride#R1	R1	https://www.u-bourgogne.fr/stride#R2		2	5.06833	47.311
User E	2018-04-23T13:36:04.739		https://www.u-bourgogne.fr/stride#R1	R1	https://www.u-bourgogne.fr/stride#R2		2	5.06833	47.311
User E	2018-04-23T13:36:04.748		https://www.u-bourgogne.fr/stride#R1	R1	https://www.u-bourgogne.fr/stride#R2		2	5.06833	47.311
User E	2018-04-23T13:36:04.757		https://www.u-bourgogne.fr/stride#R1	R1	https://www.u-bourgogne.fr/stride#R2		2	5.06833	47.311
User E	2018-04-23T13:36:06.855		https://www.u-bourgogne.fr/stride#R1	R1	https://www.u-bourgogne.fr/stride#R2		2	5.06838	47.311
User E	2018-04-23T13:36:06.849		https://www.u-bourgogne.fr/stride#R1	R1	https://www.u-bourgogne.fr/stride#R2		2	5.06838	47.311
User E	2018-04-23T13:36:06.844		https://www.u-bourgogne.fr/stride#R1	R1	https://www.u-bourgogne.fr/stride#R2		2	5.06838	47.311
User E	2018-04-23T13:36:06.835		https://www.u-bourgogne.fr/stride#R1	R1	https://www.u-bourgogne.fr/stride#R2		2	5.06838	47.311
User E	2018-04-23T13:36:06.860		https://www.u-bourgogne.fr/stride#R1	R1	https://www.u-bourgogne.fr/stride#R2		2	5.06838	47.311
User E	2018-04-23T13:36:08.926		https://www.u-bourgogne.fr/stride#R1	R1	https://www.u-bourgogne.fr/stride#R2		2	5.06822	47.3111
User E	2018-04-23T13:36:08.918		https://www.u-bourgogne.fr/stride#R1	R1	https://www.u-bourgogne.fr/stride#R2		2	5.06822	47.3111
User E	2018-04-23T13:36:08.934		https://www.u-bourgogne.fr/stride#R1	R1	https://www.u-bourgogne.fr/stride#R2		2	5.06822	47.3111
User E	2018-04-23T13:36:08.941		https://www.u-bourgogne.fr/stride#R1	R1	https://www.u-bourgogne.fr/stride#R2		2	5.06822	47.3111
User E	2018-04-23T13:36:08.947		https://www.u-bourgogne.fr/stride#R1	R1	https://www.u-bourgogne.fr/stride#R2		2	5.06822	47.3111
User E	2018-04-23T13:36:11.047		https://www.u-bourgogne.fr/stride#R1	R1	https://www.u-bourgogne.fr/stride#R2		2	5.0682	47.3111
User E	2018-04-23T13:36:11.073		https://www.u-bourgogne.fr/stride#R1	R1	https://www.u-bourgogne.fr/stride#R2		2	5.0682	47.3111
User E	2018-04-23T13:36:11.040		https://www.u-bourgogne.fr/stride#R1	R1	https://www.u-bourgogne.fr/stride#R2		2	5.0682	47.3111
User E	2018-04-23T13:36:11.054		https://www.u-bourgogne.fr/stride#R1	R1	https://www.u-bourgogne.fr/stride#R2		2	5.0682	47.3111
User E	2018-04-23T13:36:11.061		https://www.u-bourgogne.fr/stride#R1	R1	https://www.u-bourgogne.fr/stride#R2		2	5.0682	47.3111
User E	2018-04-23T13:36:13.137		https://www.u-bourgogne.fr/stride#R1	R1	https://www.u-bourgogne.fr/stride#R2		2	5.06822	47.3111
User E	2018-04-23T13:36:13.132		https://www.u-bourgogne.fr/stride#R1	R1	https://www.u-bourgogne.fr/stride#R2		2	5.06822	47.3111
User E	2018-04-23T13:36:13.142		https://www.u-bourgogne.fr/stride#R1	R1	https://www.u-bourgogne.fr/stride#R2		2	5.06822	47.3111
User E	2018-04-23T13:36:13.125		https://www.u-bourgogne.fr/stride#R1	R1	https://www.u-bourgogne.fr/stride#R2		2	5.06822	47.3111
User E	2018-04-23T13:36:13.117		https://www.u-bourgogne.fr/stride#R1	R1	https://www.u-bourgogne.fr/stride#R2		2	5.06822	47.3111
User E	2018-04-23T13:36:15.249		https://www.u-bourgogne.fr/stride#R1	R1	https://www.u-bourgogne.fr/stride#R5		5	5.06822	47.3111
User E	2018-04-23T13:36:15.255		https://www.u-bourgogne.fr/stride#R1	R1	https://www.u-bourgogne.fr/stride#R5		5	5.06822	47.3111
User E	2018-04-23T13:36:15.262		https://www.u-bourgogne.fr/stride#R1	R1	https://www.u-bourgogne.fr/stride#R5		5	5.06822	47.3111
User E	2018-04-23T13:36:15.267		https://www.u-bourgogne.fr/stride#R1	R1	https://www.u-bourgogne.fr/stride#R5		5	5.06822	47.3111
User E	2018-04-23T13:36:15.275		https://www.u-bourgogne.fr/stride#R1	R1	https://www.u-bourgogne.fr/stride#R5		5	5.06822	47.3111
User E	2018-04-23T13:36:17.356		https://www.u-bourgogne.fr/stride#R1	R1	https://www.u-bourgogne.fr/stride#R2		2	5.06822	47.3111
User E	2018-04-23T13:36:17.373		https://www.u-bourgogne.fr/stride#R1	R1	https://www.u-bourgogne.fr/stride#R2		2	5.06822	47.3111
User E	2018-04-23T13:36:17.348		https://www.u-bourgogne.fr/stride#R1	R1	https://www.u-bourgogne.fr/stride#R2		2	5.06822	47.3111
User E	2018-04-23T13:36:17.379		https://www.u-bourgogne.fr/stride#R1	R1	https://www.u-bourgogne.fr/stride#R2		2	5.06822	47.3111
User E	2018-04-23T13:36:17.366		https://www.u-bourgogne.fr/stride#R1	R1	https://www.u-bourgogne.fr/stride#R2		2	5.06822	47.3111
User E	2018-04-23T13:36:19.450		https://www.u-bourgogne.fr/stride#R1	R1	https://www.u-bourgogne.fr/stride#R2		2	5.06838	47.3109
User E	2018-04-23T13:36:19.441		https://www.u-bourgogne.fr/stride#R1	R1	https://www.u-bourgogne.fr/stride#R2		2	5.06838	47.3109
User E	2018-04-23T13:36:19.427		https://www.u-bourgogne.fr/stride#R1	R1	https://www.u-bourgogne.fr/stride#R2		2	5.06838	47.3109
User E	2018-04-23T13:36:19.435		https://www.u-bourgogne.fr/stride#R1	R1	https://www.u-bourgogne.fr/stride#R2		2	5.06838	47.3109
User E	2018-04-23T13:36:19.419		https://www.u-bourgogne.fr/stride#R1	R1	https://www.u-bourgogne.fr/stride#R2		2	5.06838	47.3109
User E	2018-04-23T13:36:21.539		https://www.u-bourgogne.fr/stride#R1	R1	https://www.u-bourgogne.fr/stride#R2		2	5.06825	47.3111
User E	2018-04-23T13:36:21.560		https://www.u-bourgogne.fr/stride#R1	R1	https://www.u-bourgogne.fr/stride#R2		2	5.06825	47.3111
User E	2018-04-23T13:36:21.547		https://www.u-bourgogne.fr/stride#R1	R1	https://www.u-bourgogne.fr/stride#R2		2	5.06825	47.3111
User E	2018-04-23T13:36:21.553		https://www.u-bourgogne.fr/stride#R1	R1	https://www.u-bourgogne.fr/stride#R2		2	5.06825	47.3111
User E	2018-04-23T13:36:21.567		https://www.u-bourgogne.fr/stride#R1	R1	https://www.u-bourgogne.fr/stride#R2		2	5.06825	47.3111
User E	2018-04-23T13:36:23.630		https://www.u-bourgogne.fr/stride#R1	R1	https://www.u-bourgogne.fr/stride#R2		2	5.06837	47.311
User E	2018-04-23T13:36:23.656		https://www.u-bourgogne.fr/stride#R1	R1	https://www.u-bourgogne.fr/stride#R2		2	5.06837	47.311
User E	2018-04-23T13:36:23.645		https://www.u-bourgogne.fr/stride#R1	R1	https://www.u-bourgogne.fr/stride#R2		2	5.06837	47.311
User E	2018-04-23T13:36:23.652		https://www.u-bourgogne.fr/stride#R1	R1	https://www.u-bourgogne.fr/stride#R2		2	5.06837	47.311
User E	2018-04-23T13:36:23.638		https://www.u-bourgogne.fr/stride#R1	R1	https://www.u-bourgogne.fr/stride#R2		2	5.06837	47.311
User E	2018-04-23T13:36:25.741		https://www.u-bourgogne.fr/stride#R1	R1	https://www.u-bourgogne.fr/stride#R2		2	5.06826	47.3111
User E	2018-04-23T13:36:25.714		https://www.u-bourgogne.fr/stride#R1	R1	https://www.u-bourgogne.fr/stride#R2		2	5.06826	47.3111
User E	2018-04-23T13:36:25.723		https://www.u-bourgogne.fr/stride#R1	R1	https://www.u-bourgogne.fr/stride#R2		2	5.06826	47.3111
User E	2018-04-23T13:36:25.733		https://www.u-bourgogne.fr/stride#R1	R1	https://www.u-bourgogne.fr/stride#R2		2	5.06826	47.3111
User E	2018-04-23T13:36:25.748		https://www.u-bourgogne.fr/stride#R1	R1	https://www.u-bourgogne.fr/stride#R2		2	5.06826	47.3111
User E	2018-04-23T13:36:27.854		https://www.u-bourgogne.fr/stride#R1	R1	https://www.u-bourgogne.fr/stride#R2		2	5.06834	47.311
User E	2018-04-23T13:36:27.867		https://www.u-bourgogne.fr/stride#R1	R1	https://www.u-bourgogne.fr/stride#R2		2	5.06834	47.311
User E	2018-04-23T13:36:27.862		https://www.u-bourgogne.fr/stride#R1	R1	https://www.u-bourgogne.fr/stride#R2		2	5.06834	47.311
User E	2018-04-23T13:36:27.838		https://www.u-bourgogne.fr/stride#R1	R1	https://www.u-bourgogne.fr/stride#R2		2	5.06834	47.311
User E	2018-04-23T13:36:27.846		https://www.u-bourgogne.fr/stride#R1	R1	https://www.u-bourgogne.fr/stride#R2		2	5.06834	47.311
User E	2018-04-23T13:36:29.917		https://www.u-bourgogne.fr/stride#R1	R1	https://www.u-bourgogne.fr/stride#R2		2	5.06824	47.3111
User E	2018-04-23T13:36:29.936		https://www.u-bourgogne.fr/stride#R1	R1	https://www.u-bourgogne.fr/stride#R2		2	5.06824	47.3111
User E	2018-04-23T13:36:29.940		https://www.u-bourgogne.fr/stride#R1	R1	https://www.u-bourgogne.fr/stride#R2		2	5.06824	47.3111
User E	2018-04-23T13:36:29.925		https://www.u-bourgogne.fr/stride#R1	R1	https://www.u-bourgogne.fr/stride#R2		2	5.06824	47.3111
User E	2018-04-23T13:36:29.944		https://www.u-bourgogne.fr/stride#R1	R1	https://www.u-bourgogne.fr/stride#R2		2	5.06824	47.3111
User E	2018-04-23T13:36:32.047		https://www.u-bourgogne.fr/stride#R1	R1	https://www.u-bourgogne.fr/stride#R2		2	5.06816	47.3111
User E	2018-04-23T13:36:32.051		https://www.u-bourgogne.fr/stride#R1	R1	https://www.u-bourgogne.fr/stride#R2		2	5.06816	47.3111
User E	2018-04-23T13:36:32.064		https://www.u-bourgogne.fr/stride#R1	R1	https://www.u-bourgogne.fr/stride#R2		2	5.06816	47.3111
User E	2018-04-23T13:36:32.041		https://www.u-bourgogne.fr/stride#R1	R1	https://www.u-bourgogne.fr/stride#R2		2	5.06816	47.3111
User E	2018-04-23T13:36:32.058		https://www.u-bourgogne.fr/stride#R1	R1	https://www.u-bourgogne.fr/stride#R2		2	5.06816	47.3111
User E	2018-04-23T13:36:34.130		https://www.u-bourgogne.fr/stride#R1	R1	https://www.u-bourgogne.fr/stride#R5		5	5.06831	47.311
User E	2018-04-23T13:36:34.146		https://www.u-bourgogne.fr/stride#R1	R1	https://www.u-bourgogne.fr/stride#R5		5	5.06831	47.311
User E	2018-04-23T13:36:34.141		https://www.u-bourgogne.fr/stride#R1	R1	https://www.u-bourgogne.fr/stride#R5		5	5.06831	47.311
User E	2018-04-23T13:36:34.123		https://www.u-bourgogne.fr/stride#R1	R1	https://www.u-bourgogne.fr/stride#R5		5	5.06831	47.311
User E	2018-04-23T13:36:34.151		https://www.u-bourgogne.fr/stride#R1	R1	https://www.u-bourgogne.fr/stride#R5		5	5.06831	47.311
User E	2018-04-23T13:36:36.253		https://www.u-bourgogne.fr/stride#R1	R1	https://www.u-bourgogne.fr/stride#R2		2	5.06839	47.3109
User E	2018-04-23T13:36:36.265		https://www.u-bourgogne.fr/stride#R1	R1	https://www.u-bourgogne.fr/stride#R2		2	5.06839	47.3109
User E	2018-04-23T13:36:36.259		https://www.u-bourgogne.fr/stride#R1	R1	https://www.u-bourgogne.fr/stride#R2		2	5.06839	47.3109
User E	2018-04-23T13:36:36.278		https://www.u-bourgogne.fr/stride#R1	R1	https://www.u-bourgogne.fr/stride#R2		2	5.06839	47.3109
User E	2018-04-23T13:36:36.272		https://www.u-bourgogne.fr/stride#R1	R1	https://www.u-bourgogne.fr/stride#R2		2	5.06839	47.3109
User E	2018-04-23T13:36:38.346		https://www.u-bourgogne.fr/stride#R1	R1	https://www.u-bourgogne.fr/stride#R2		2	5.06816	47.3111
User E	2018-04-23T13:36:38.350		https://www.u-bourgogne.fr/stride#R1	R1	https://www.u-bourgogne.fr/stride#R2		2	5.06816	47.3111
User E	2018-04-23T13:36:38.332		https://www.u-bourgogne.fr/stride#R1	R1	https://www.u-bourgogne.fr/stride#R2		2	5.06816	47.3111
User E	2018-04-23T13:36:38.323		https://www.u-bourgogne.fr/stride#R1	R1	https://www.u-bourgogne.fr/stride#R2		2	5.06816	47.3111
User E	2018-04-23T13:36:38.339		https://www.u-bourgogne.fr/stride#R1	R1	https://www.u-bourgogne.fr/stride#R2		2	5.06816	47.3111
User E	2018-04-23T13:36:40.435		https://www.u-bourgogne.fr/stride#R1	R1	https://www.u-bourgogne.fr/stride#R2		2	5.06815	47.3111
User E	2018-04-23T13:36:40.454		https://www.u-bourgogne.fr/stride#R1	R1	https://www.u-bourgogne.fr/stride#R2		2	5.06815	47.3111
User E	2018-04-23T13:36:40.449		https://www.u-bourgogne.fr/stride#R1	R1	https://www.u-bourgogne.fr/stride#R2		2	5.06815	47.3111
User E	2018-04-23T13:36:40.426		https://www.u-bourgogne.fr/stride#R1	R1	https://www.u-bourgogne.fr/stride#R2		2	5.06815	47.3111
User E	2018-04-23T13:36:40.444		https://www.u-bourgogne.fr/stride#R1	R1	https://www.u-bourgogne.fr/stride#R2		2	5.06815	47.3111
User E	2018-04-23T13:36:42.557		https://www.u-bourgogne.fr/stride#R1	R1	https://www.u-bourgogne.fr/stride#R2		2	5.06813	47.3111
User E	2018-04-23T13:36:42.548		https://www.u-bourgogne.fr/stride#R1	R1	https://www.u-bourgogne.fr/stride#R2		2	5.06813	47.3111
User E	2018-04-23T13:36:42.563		https://www.u-bourgogne.fr/stride#R1	R1	https://www.u-bourgogne.fr/stride#R2		2	5.06813	47.3111
User E	2018-04-23T13:36:42.577		https://www.u-bourgogne.fr/stride#R1	R1	https://www.u-bourgogne.fr/stride#R2		2	5.06813	47.3111
User E	2018-04-23T13:36:42.568		https://www.u-bourgogne.fr/stride#R1	R1	https://www.u-bourgogne.fr/stride#R2		2	5.06813	47.3111
User E	2018-04-23T13:36:44.680		https://www.u-bourgogne.fr/stride#R1	R1	https://www.u-bourgogne.fr/stride#R2		2	5.06815	47.3111
User E	2018-04-23T13:36:44.665		https://www.u-bourgogne.fr/stride#R1	R1	https://www.u-bourgogne.fr/stride#R2		2	5.06815	47.3111
User E	2018-04-23T13:36:44.686		https://www.u-bourgogne.fr/stride#R1	R1	https://www.u-bourgogne.fr/stride#R2		2	5.06815	47.3111
User E	2018-04-23T13:36:44.671		https://www.u-bourgogne.fr/stride#R1	R1	https://www.u-bourgogne.fr/stride#R2		2	5.06815	47.3111
User E	2018-04-23T13:36:44.657		https://www.u-bourgogne.fr/stride#R1	R1	https://www.u-bourgogne.fr/stride#R2		2	5.06815	47.3111
User E	2018-04-23T13:36:46.734		https://www.u-bourgogne.fr/stride#R1	R1	https://www.u-bourgogne.fr/stride#R2		2	5.06817	47.3111
User E	2018-04-23T13:36:46.754		https://www.u-bourgogne.fr/stride#R1	R1	https://www.u-bourgogne.fr/stride#R2		2	5.06817	47.3111
User E	2018-04-23T13:36:46.742		https://www.u-bourgogne.fr/stride#R1	R1	https://www.u-bourgogne.fr/stride#R2		2	5.06817	47.3111
User E	2018-04-23T13:36:46.749		https://www.u-bourgogne.fr/stride#R1	R1	https://www.u-bourgogne.fr/stride#R2		2	5.06817	47.3111
User E	2018-04-23T13:36:46.759		https://www.u-bourgogne.fr/stride#R1	R1	https://www.u-bourgogne.fr/stride#R2		2	5.06817	47.3111
User E	2018-04-23T13:36:48.909		https://www.u-bourgogne.fr/stride#R1	R1	https://www.u-bourgogne.fr/stride#R5		5	5.06841	47.3109
User E	2018-04-23T13:36:48.918		https://www.u-bourgogne.fr/stride#R1	R1	https://www.u-bourgogne.fr/stride#R5		5	5.06841	47.3109
User E	2018-04-23T13:36:48.924		https://www.u-bourgogne.fr/stride#R1	R1	https://www.u-bourgogne.fr/stride#R5		5	5.06841	47.3109
User E	2018-04-23T13:36:48.929		https://www.u-bourgogne.fr/stride#R1	R1	https://www.u-bourgogne.fr/stride#R5		5	5.06841	47.3109
User E	2018-04-23T13:36:48.934		https://www.u-bourgogne.fr/stride#R1	R1	https://www.u-bourgogne.fr/stride#R5		5	5.06841	47.3109
User E	2018-04-23T13:36:50.994		https://www.u-bourgogne.fr/stride#R1	R1	https://www.u-bourgogne.fr/stride#R2		2	5.06835	47.3109
User E	2018-04-23T13:36:50.963		https://www.u-bourgogne.fr/stride#R1	R1	https://www.u-bourgogne.fr/stride#R2		2	5.06835	47.3109
User E	2018-04-23T13:36:50.985		https://www.u-bourgogne.fr/stride#R1	R1	https://www.u-bourgogne.fr/stride#R2		2	5.06835	47.3109
User E	2018-04-23T13:36:50.971		https://www.u-bourgogne.fr/stride#R1	R1	https://www.u-bourgogne.fr/stride#R2		2	5.06835	47.3109
User E	2018-04-23T13:36:50.977		https://www.u-bourgogne.fr/stride#R1	R1	https://www.u-bourgogne.fr/stride#R2		2	5.06835	47.3109
User E	2018-04-23T13:36:53.052		https://www.u-bourgogne.fr/stride#R1	R1	https://www.u-bourgogne.fr/stride#R2		2	5.06819	47.3111
User E	2018-04-23T13:36:53.035		https://www.u-bourgogne.fr/stride#R1	R1	https://www.u-bourgogne.fr/stride#R2		2	5.06819	47.3111
User E	2018-04-23T13:36:53.043		https://www.u-bourgogne.fr/stride#R1	R1	https://www.u-bourgogne.fr/stride#R2		2	5.06819	47.3111
User E	2018-04-23T13:36:53.059		https://www.u-bourgogne.fr/stride#R1	R1	https://www.u-bourgogne.fr/stride#R2		2	5.06819	47.3111
User E	2018-04-23T13:36:53.025		https://www.u-bourgogne.fr/stride#R1	R1	https://www.u-bourgogne.fr/stride#R2		2	5.06819	47.3111
User E	2018-04-23T13:36:55.161		https://www.u-bourgogne.fr/stride#R1	R1	https://www.u-bourgogne.fr/stride#R2		2	5.06825	47.3111
User E	2018-04-23T13:36:55.153		https://www.u-bourgogne.fr/stride#R1	R1	https://www.u-bourgogne.fr/stride#R2		2	5.06825	47.3111
User E	2018-04-23T13:36:55.130		https://www.u-bourgogne.fr/stride#R1	R1	https://www.u-bourgogne.fr/stride#R2		2	5.06825	47.3111
User E	2018-04-23T13:36:55.147		https://www.u-bourgogne.fr/stride#R1	R1	https://www.u-bourgogne.fr/stride#R2		2	5.06825	47.3111
User E	2018-04-23T13:36:55.138		https://www.u-bourgogne.fr/stride#R1	R1	https://www.u-bourgogne.fr/stride#R2		2	5.06825	47.3111
User E	2018-04-23T13:36:57.230		https://www.u-bourgogne.fr/stride#R1	R1	https://www.u-bourgogne.fr/stride#R2		2	5.06824	47.3111
User E	2018-04-23T13:36:57.246		https://www.u-bourgogne.fr/stride#R1	R1	https://www.u-bourgogne.fr/stride#R2		2	5.06824	47.3111
User E	2018-04-23T13:36:57.239		https://www.u-bourgogne.fr/stride#R1	R1	https://www.u-bourgogne.fr/stride#R2		2	5.06824	47.3111
User E	2018-04-23T13:36:57.258		https://www.u-bourgogne.fr/stride#R1	R1	https://www.u-bourgogne.fr/stride#R2		2	5.06824	47.3111
User E	2018-04-23T13:36:57.252		https://www.u-bourgogne.fr/stride#R1	R1	https://www.u-bourgogne.fr/stride#R2		2	5.06824	47.3111
User E	2018-04-23T13:36:59.351		https://www.u-bourgogne.fr/stride#R1	R1	https://www.u-bourgogne.fr/stride#R2		2	5.06814	47.3111
User E	2018-04-23T13:36:59.373		https://www.u-bourgogne.fr/stride#R1	R1	https://www.u-bourgogne.fr/stride#R2		2	5.06814	47.3111
User E	2018-04-23T13:36:59.368		https://www.u-bourgogne.fr/stride#R1	R1	https://www.u-bourgogne.fr/stride#R2		2	5.06814	47.3111
User E	2018-04-23T13:36:59.341		https://www.u-bourgogne.fr/stride#R1	R1	https://www.u-bourgogne.fr/stride#R2		2	5.06814	47.3111
User E	2018-04-23T13:36:59.357		https://www.u-bourgogne.fr/stride#R1	R1	https://www.u-bourgogne.fr/stride#R2		2	5.06814	47.3111
User E	2018-04-23T13:37:01.441		https://www.u-bourgogne.fr/stride#R1	R1	https://www.u-bourgogne.fr/stride#R2		2	5.06828	47.3111
User E	2018-04-23T13:37:01.451		https://www.u-bourgogne.fr/stride#R1	R1	https://www.u-bourgogne.fr/stride#R2		2	5.06828	47.3111
User E	2018-04-23T13:37:01.458		https://www.u-bourgogne.fr/stride#R1	R1	https://www.u-bourgogne.fr/stride#R2		2	5.06828	47.3111
User E	2018-04-23T13:37:01.467		https://www.u-bourgogne.fr/stride#R1	R1	https://www.u-bourgogne.fr/stride#R2		2	5.06828	47.3111
User E	2018-04-23T13:37:01.474		https://www.u-bourgogne.fr/stride#R1	R1	https://www.u-bourgogne.fr/stride#R2		2	5.06828	47.3111
User E	2018-04-23T13:37:03.572		https://www.u-bourgogne.fr/stride#R1	R1	https://www.u-bourgogne.fr/stride#R2		2	5.06814	47.3111
User E	2018-04-23T13:37:03.601		https://www.u-bourgogne.fr/stride#R1	R1	https://www.u-bourgogne.fr/stride#R2		2	5.06814	47.3111
User E	2018-04-23T13:37:03.606		https://www.u-bourgogne.fr/stride#R1	R1	https://www.u-bourgogne.fr/stride#R2		2	5.06814	47.3111
User E	2018-04-23T13:37:03.591		https://www.u-bourgogne.fr/stride#R1	R1	https://www.u-bourgogne.fr/stride#R2		2	5.06814	47.3111
User E	2018-04-23T13:37:03.585		https://www.u-bourgogne.fr/stride#R1	R1	https://www.u-bourgogne.fr/stride#R2		2	5.06814	47.3111
User E	2018-04-23T13:37:05.675		https://www.u-bourgogne.fr/stride#R1	R1	https://www.u-bourgogne.fr/stride#R2		2	5.06835	47.311
User E	2018-04-23T13:37:05.667		https://www.u-bourgogne.fr/stride#R1	R1	https://www.u-bourgogne.fr/stride#R2		2	5.06835	47.311
User E	2018-04-23T13:37:05.691		https://www.u-bourgogne.fr/stride#R1	R1	https://www.u-bourgogne.fr/stride#R2		2	5.06835	47.311
User E	2018-04-23T13:37:05.682		https://www.u-bourgogne.fr/stride#R1	R1	https://www.u-bourgogne.fr/stride#R2		2	5.06835	47.311
User E	2018-04-23T13:37:05.661		https://www.u-bourgogne.fr/stride#R1	R1	https://www.u-bourgogne.fr/stride#R2		2	5.06835	47.311
User E	2018-04-23T13:37:07.741		https://www.u-bourgogne.fr/stride#R1	R1	https://www.u-bourgogne.fr/stride#R2		2	5.06834	47.311
User E	2018-04-23T13:37:07.766		https://www.u-bourgogne.fr/stride#R1	R1	https://www.u-bourgogne.fr/stride#R2		2	5.06834	47.311
User E	2018-04-23T13:37:07.758		https://www.u-bourgogne.fr/stride#R1	R1	https://www.u-bourgogne.fr/stride#R2		2	5.06834	47.311
User E	2018-04-23T13:37:07.762		https://www.u-bourgogne.fr/stride#R1	R1	https://www.u-bourgogne.fr/stride#R2		2	5.06834	47.311
User E	2018-04-23T13:37:07.750		https://www.u-bourgogne.fr/stride#R1	R1	https://www.u-bourgogne.fr/stride#R2		2	5.06834	47.311
User E	2018-04-23T13:37:09.839		https://www.u-bourgogne.fr/stride#R1	R1	https://www.u-bourgogne.fr/stride#R2		2	5.06822	47.3111
User E	2018-04-23T13:37:09.831		https://www.u-bourgogne.fr/stride#R1	R1	https://www.u-bourgogne.fr/stride#R2		2	5.06822	47.3111
User E	2018-04-23T13:37:09.850		https://www.u-bourgogne.fr/stride#R1	R1	https://www.u-bourgogne.fr/stride#R2		2	5.06822	47.3111
User E	2018-04-23T13:37:09.845		https://www.u-bourgogne.fr/stride#R1	R1	https://www.u-bourgogne.fr/stride#R2		2	5.06822	47.3111
User E	2018-04-23T13:37:09.857		https://www.u-bourgogne.fr/stride#R1	R1	https://www.u-bourgogne.fr/stride#R2		2	5.06822	47.3111
User E	2018-04-23T13:37:12.004		https://www.u-bourgogne.fr/stride#R1	R1	https://www.u-bourgogne.fr/stride#R2		2	5.06817	47.3111
User E	2018-04-23T13:37:11.985		https://www.u-bourgogne.fr/stride#R1	R1	https://www.u-bourgogne.fr/stride#R2		2	5.06817	47.3111
User E	2018-04-23T13:37:11.972		https://www.u-bourgogne.fr/stride#R1	R1	https://www.u-bourgogne.fr/stride#R2		2	5.06817	47.3111
User E	2018-04-23T13:37:11.992		https://www.u-bourgogne.fr/stride#R1	R1	https://www.u-bourgogne.fr/stride#R2		2	5.06817	47.3111
User E	2018-04-23T13:37:11.980		https://www.u-bourgogne.fr/stride#R1	R1	https://www.u-bourgogne.fr/stride#R2		2	5.06817	47.3111
User E	2018-04-23T13:37:14.047		https://www.u-bourgogne.fr/stride#R1	R1	https://www.u-bourgogne.fr/stride#R2		2	5.06831	47.3109
User E	2018-04-23T13:37:14.067		https://www.u-bourgogne.fr/stride#R1	R1	https://www.u-bourgogne.fr/stride#R2		2	5.06831	47.3109
User E	2018-04-23T13:37:14.053		https://www.u-bourgogne.fr/stride#R1	R1	https://www.u-bourgogne.fr/stride#R2		2	5.06831	47.3109
User E	2018-04-23T13:37:14.058		https://www.u-bourgogne.fr/stride#R1	R1	https://www.u-bourgogne.fr/stride#R2		2	5.06831	47.3109
User E	2018-04-23T13:37:14.039		https://www.u-bourgogne.fr/stride#R1	R1	https://www.u-bourgogne.fr/stride#R2		2	5.06831	47.3109
User E	2018-04-23T13:37:16.134		https://www.u-bourgogne.fr/stride#R1	R1	https://www.u-bourgogne.fr/stride#R2		2	5.06818	47.3111
User E	2018-04-23T13:37:16.153		https://www.u-bourgogne.fr/stride#R1	R1	https://www.u-bourgogne.fr/stride#R2		2	5.06818	47.3111
User E	2018-04-23T13:37:16.144		https://www.u-bourgogne.fr/stride#R1	R1	https://www.u-bourgogne.fr/stride#R2		2	5.06818	47.3111
User E	2018-04-23T13:37:16.139		https://www.u-bourgogne.fr/stride#R1	R1	https://www.u-bourgogne.fr/stride#R2		2	5.06818	47.3111
User E	2018-04-23T13:37:16.161		https://www.u-bourgogne.fr/stride#R1	R1	https://www.u-bourgogne.fr/stride#R2		2	5.06818	47.3111
User E	2018-04-23T13:37:18.261		https://www.u-bourgogne.fr/stride#R1	R1	https://www.u-bourgogne.fr/stride#R2		2	5.06832	47.311
User E	2018-04-23T13:37:18.246		https://www.u-bourgogne.fr/stride#R1	R1	https://www.u-bourgogne.fr/stride#R2		2	5.06832	47.311
User E	2018-04-23T13:37:18.270		https://www.u-bourgogne.fr/stride#R1	R1	https://www.u-bourgogne.fr/stride#R2		2	5.06832	47.311
User E	2018-04-23T13:37:18.266		https://www.u-bourgogne.fr/stride#R1	R1	https://www.u-bourgogne.fr/stride#R2		2	5.06832	47.311
User E	2018-04-23T13:37:18.254		https://www.u-bourgogne.fr/stride#R1	R1	https://www.u-bourgogne.fr/stride#R2		2	5.06832	47.311
User E	2018-04-23T13:37:20.339		https://www.u-bourgogne.fr/stride#R1	R1	https://www.u-bourgogne.fr/stride#R2		2	5.06819	47.3111
User E	2018-04-23T13:37:20.364		https://www.u-bourgogne.fr/stride#R1	R1	https://www.u-bourgogne.fr/stride#R2		2	5.06819	47.3111
User E	2018-04-23T13:37:20.353		https://www.u-bourgogne.fr/stride#R1	R1	https://www.u-bourgogne.fr/stride#R2		2	5.06819	47.3111
User E	2018-04-23T13:37:20.345		https://www.u-bourgogne.fr/stride#R1	R1	https://www.u-bourgogne.fr/stride#R2		2	5.06819	47.3111
User E	2018-04-23T13:37:20.359		https://www.u-bourgogne.fr/stride#R1	R1	https://www.u-bourgogne.fr/stride#R2		2	5.06819	47.3111
User E	2018-04-23T13:37:22.439		https://www.u-bourgogne.fr/stride#R1	R1	https://www.u-bourgogne.fr/stride#R5		5	5.06833	47.311
User E	2018-04-23T13:37:22.458		https://www.u-bourgogne.fr/stride#R1	R1	https://www.u-bourgogne.fr/stride#R5		5	5.06833	47.311
User E	2018-04-23T13:37:22.472		https://www.u-bourgogne.fr/stride#R1	R1	https://www.u-bourgogne.fr/stride#R5		5	5.06833	47.311
User E	2018-04-23T13:37:22.450		https://www.u-bourgogne.fr/stride#R1	R1	https://www.u-bourgogne.fr/stride#R5		5	5.06833	47.311
User E	2018-04-23T13:37:22.479		https://www.u-bourgogne.fr/stride#R1	R1	https://www.u-bourgogne.fr/stride#R5		5	5.06833	47.311
User E	2018-04-23T13:37:24.566		https://www.u-bourgogne.fr/stride#R1	R1	https://www.u-bourgogne.fr/stride#R5		5	5.06815	47.3111
User E	2018-04-23T13:37:24.576		https://www.u-bourgogne.fr/stride#R1	R1	https://www.u-bourgogne.fr/stride#R5		5	5.06815	47.3111
User E	2018-04-23T13:37:24.571		https://www.u-bourgogne.fr/stride#R1	R1	https://www.u-bourgogne.fr/stride#R5		5	5.06815	47.3111
User E	2018-04-23T13:37:24.547		https://www.u-bourgogne.fr/stride#R1	R1	https://www.u-bourgogne.fr/stride#R5		5	5.06815	47.3111
User E	2018-04-23T13:37:24.560		https://www.u-bourgogne.fr/stride#R1	R1	https://www.u-bourgogne.fr/stride#R5		5	5.06815	47.3111
User E	2018-04-23T13:37:26.646		https://www.u-bourgogne.fr/stride#R1	R1	https://www.u-bourgogne.fr/stride#R5		5	5.06822	47.3111
User E	2018-04-23T13:37:26.653		https://www.u-bourgogne.fr/stride#R1	R1	https://www.u-bourgogne.fr/stride#R5		5	5.06822	47.3111
User E	2018-04-23T13:37:26.672		https://www.u-bourgogne.fr/stride#R1	R1	https://www.u-bourgogne.fr/stride#R5		5	5.06822	47.3111
User E	2018-04-23T13:37:26.678		https://www.u-bourgogne.fr/stride#R1	R1	https://www.u-bourgogne.fr/stride#R5		5	5.06822	47.3111
User E	2018-04-23T13:37:26.663		https://www.u-bourgogne.fr/stride#R1	R1	https://www.u-bourgogne.fr/stride#R5		5	5.06822	47.3111
User E	2018-04-23T13:37:28.745		https://www.u-bourgogne.fr/stride#R1	R1	https://www.u-bourgogne.fr/stride#R2		2	5.06822	47.3111
User E	2018-04-23T13:37:28.759		https://www.u-bourgogne.fr/stride#R1	R1	https://www.u-bourgogne.fr/stride#R2		2	5.06822	47.3111
User E	2018-04-23T13:37:28.767		https://www.u-bourgogne.fr/stride#R1	R1	https://www.u-bourgogne.fr/stride#R2		2	5.06822	47.3111
User E	2018-04-23T13:37:28.740		https://www.u-bourgogne.fr/stride#R1	R1	https://www.u-bourgogne.fr/stride#R2		2	5.06822	47.3111
User E	2018-04-23T13:37:28.774		https://www.u-bourgogne.fr/stride#R1	R1	https://www.u-bourgogne.fr/stride#R2		2	5.06822	47.3111
User E	2018-04-23T13:37:30.833		https://www.u-bourgogne.fr/stride#R1	R1	https://www.u-bourgogne.fr/stride#R2		2	5.06822	47.3111
User E	2018-04-23T13:37:30.842		https://www.u-bourgogne.fr/stride#R1	R1	https://www.u-bourgogne.fr/stride#R2		2	5.06822	47.3111
User E	2018-04-23T13:37:30.840		https://www.u-bourgogne.fr/stride#R1	R1	https://www.u-bourgogne.fr/stride#R2		2	5.06822	47.3111
User E	2018-04-23T13:37:30.845		https://www.u-bourgogne.fr/stride#R1	R1	https://www.u-bourgogne.fr/stride#R2		2	5.06822	47.3111
User E	2018-04-23T13:37:30.837		https://www.u-bourgogne.fr/stride#R1	R1	https://www.u-bourgogne.fr/stride#R2		2	5.06822	47.3111
User E	2018-04-23T13:37:32.936		https://www.u-bourgogne.fr/stride#R1	R1	https://www.u-bourgogne.fr/stride#R2		2	5.06819	47.3112
User E	2018-04-23T13:37:32.939		https://www.u-bourgogne.fr/stride#R1	R1	https://www.u-bourgogne.fr/stride#R2		2	5.06819	47.3112
User E	2018-04-23T13:37:32.950		https://www.u-bourgogne.fr/stride#R1	R1	https://www.u-bourgogne.fr/stride#R2		2	5.06819	47.3112
User E	2018-04-23T13:37:32.942		https://www.u-bourgogne.fr/stride#R1	R1	https://www.u-bourgogne.fr/stride#R2		2	5.06819	47.3112
User E	2018-04-23T13:37:32.956		https://www.u-bourgogne.fr/stride#R1	R1	https://www.u-bourgogne.fr/stride#R2		2	5.06819	47.3112
User E	2018-04-23T13:37:35.047		https://www.u-bourgogne.fr/stride#R1	R1	https://www.u-bourgogne.fr/stride#R2		2	5.0682	47.3112
User E	2018-04-23T13:37:35.033		https://www.u-bourgogne.fr/stride#R1	R1	https://www.u-bourgogne.fr/stride#R2		2	5.0682	47.3112
User E	2018-04-23T13:37:35.037		https://www.u-bourgogne.fr/stride#R1	R1	https://www.u-bourgogne.fr/stride#R2		2	5.0682	47.3112
User E	2018-04-23T13:37:35.043		https://www.u-bourgogne.fr/stride#R1	R1	https://www.u-bourgogne.fr/stride#R2		2	5.0682	47.3112
User E	2018-04-23T13:37:35.040		https://www.u-bourgogne.fr/stride#R1	R1	https://www.u-bourgogne.fr/stride#R2		2	5.0682	47.3112
User E	2018-04-23T13:37:37.086		https://www.u-bourgogne.fr/stride#R1	R1	https://www.u-bourgogne.fr/stride#R2		2	5.06821	47.3111
User E	2018-04-23T13:37:37.093		https://www.u-bourgogne.fr/stride#R1	R1	https://www.u-bourgogne.fr/stride#R2		2	5.06821	47.3111
User E	2018-04-23T13:37:37.081		https://www.u-bourgogne.fr/stride#R1	R1	https://www.u-bourgogne.fr/stride#R2		2	5.06821	47.3111
User E	2018-04-23T13:37:37.078		https://www.u-bourgogne.fr/stride#R1	R1	https://www.u-bourgogne.fr/stride#R2		2	5.06821	47.3111
User E	2018-04-23T13:37:37.089		https://www.u-bourgogne.fr/stride#R1	R1	https://www.u-bourgogne.fr/stride#R2		2	5.06821	47.3111
User E	2018-04-23T13:37:39.215		https://www.u-bourgogne.fr/stride#R1	R1	https://www.u-bourgogne.fr/stride#R2		2	5.06821	47.3111
User E	2018-04-23T13:37:39.211		https://www.u-bourgogne.fr/stride#R1	R1	https://www.u-bourgogne.fr/stride#R2		2	5.06821	47.3111
User E	2018-04-23T13:37:39.227		https://www.u-bourgogne.fr/stride#R1	R1	https://www.u-bourgogne.fr/stride#R2		2	5.06821	47.3111
User E	2018-04-23T13:37:39.218		https://www.u-bourgogne.fr/stride#R1	R1	https://www.u-bourgogne.fr/stride#R2		2	5.06821	47.3111
User E	2018-04-23T13:37:39.213		https://www.u-bourgogne.fr/stride#R1	R1	https://www.u-bourgogne.fr/stride#R2		2	5.06821	47.3111
User E	2018-04-23T13:37:41.384		https://www.u-bourgogne.fr/stride#R1	R1	https://www.u-bourgogne.fr/stride#R2		2	5.06819	47.3111
User E	2018-04-23T13:37:41.380		https://www.u-bourgogne.fr/stride#R1	R1	https://www.u-bourgogne.fr/stride#R2		2	5.06819	47.3111
User E	2018-04-23T13:37:41.397		https://www.u-bourgogne.fr/stride#R1	R1	https://www.u-bourgogne.fr/stride#R2		2	5.06819	47.3111
User E	2018-04-23T13:37:41.394		https://www.u-bourgogne.fr/stride#R1	R1	https://www.u-bourgogne.fr/stride#R2		2	5.06819	47.3111
User E	2018-04-23T13:37:41.389		https://www.u-bourgogne.fr/stride#R1	R1	https://www.u-bourgogne.fr/stride#R2		2	5.06819	47.3111
User E	2018-04-23T13:37:43.450		https://www.u-bourgogne.fr/stride#R1	R1	https://www.u-bourgogne.fr/stride#R2		2	5.0682	47.3111
User E	2018-04-23T13:37:43.458		https://www.u-bourgogne.fr/stride#R1	R1	https://www.u-bourgogne.fr/stride#R2		2	5.0682	47.3111
User E	2018-04-23T13:37:43.472		https://www.u-bourgogne.fr/stride#R1	R1	https://www.u-bourgogne.fr/stride#R2		2	5.0682	47.3111
User E	2018-04-23T13:37:43.478		https://www.u-bourgogne.fr/stride#R1	R1	https://www.u-bourgogne.fr/stride#R2		2	5.0682	47.3111
User E	2018-04-23T13:37:43.463		https://www.u-bourgogne.fr/stride#R1	R1	https://www.u-bourgogne.fr/stride#R2		2	5.0682	47.3111
User E	2018-04-23T13:37:45.563		https://www.u-bourgogne.fr/stride#R1	R1	https://www.u-bourgogne.fr/stride#R2		2	5.06822	47.3111
User E	2018-04-23T13:37:45.582		https://www.u-bourgogne.fr/stride#R1	R1	https://www.u-bourgogne.fr/stride#R2		2	5.06822	47.3111
User E	2018-04-23T13:37:45.579		https://www.u-bourgogne.fr/stride#R1	R1	https://www.u-bourgogne.fr/stride#R2		2	5.06822	47.3111
User E	2018-04-23T13:37:45.576		https://www.u-bourgogne.fr/stride#R1	R1	https://www.u-bourgogne.fr/stride#R2		2	5.06822	47.3111
User E	2018-04-23T13:37:45.567		https://www.u-bourgogne.fr/stride#R1	R1	https://www.u-bourgogne.fr/stride#R2		2	5.06822	47.3111
User E	2018-04-23T13:37:47.639		https://www.u-bourgogne.fr/stride#R1	R1	https://www.u-bourgogne.fr/stride#R2		2	5.0682	47.3111
User E	2018-04-23T13:37:47.635		https://www.u-bourgogne.fr/stride#R1	R1	https://www.u-bourgogne.fr/stride#R2		2	5.0682	47.3111
User E	2018-04-23T13:37:47.642		https://www.u-bourgogne.fr/stride#R1	R1	https://www.u-bourgogne.fr/stride#R2		2	5.0682	47.3111
User E	2018-04-23T13:37:47.645		https://www.u-bourgogne.fr/stride#R1	R1	https://www.u-bourgogne.fr/stride#R2		2	5.0682	47.3111
User E	2018-04-23T13:37:47.648		https://www.u-bourgogne.fr/stride#R1	R1	https://www.u-bourgogne.fr/stride#R2		2	5.0682	47.3111
User E	2018-04-23T13:37:49.753		https://www.u-bourgogne.fr/stride#R1	R1	https://www.u-bourgogne.fr/stride#R2		2	5.06819	47.3111
User E	2018-04-23T13:37:49.762		https://www.u-bourgogne.fr/stride#R1	R1	https://www.u-bourgogne.fr/stride#R2		2	5.06819	47.3111
User E	2018-04-23T13:37:49.770		https://www.u-bourgogne.fr/stride#R1	R1	https://www.u-bourgogne.fr/stride#R2		2	5.06819	47.3111
User E	2018-04-23T13:37:49.788		https://www.u-bourgogne.fr/stride#R1	R1	https://www.u-bourgogne.fr/stride#R2		2	5.06819	47.3111
User E	2018-04-23T13:37:49.777		https://www.u-bourgogne.fr/stride#R1	R1	https://www.u-bourgogne.fr/stride#R2		2	5.06819	47.3111
User E	2018-04-23T13:37:51.855		https://www.u-bourgogne.fr/stride#R1	R1	https://www.u-bourgogne.fr/stride#R2		2	5.06835	47.311
User E	2018-04-23T13:37:51.865		https://www.u-bourgogne.fr/stride#R1	R1	https://www.u-bourgogne.fr/stride#R2		2	5.06835	47.311
User E	2018-04-23T13:37:51.888		https://www.u-bourgogne.fr/stride#R1	R1	https://www.u-bourgogne.fr/stride#R2		2	5.06835	47.311
User E	2018-04-23T13:37:51.879		https://www.u-bourgogne.fr/stride#R1	R1	https://www.u-bourgogne.fr/stride#R2		2	5.06835	47.311
User E	2018-04-23T13:37:51.871		https://www.u-bourgogne.fr/stride#R1	R1	https://www.u-bourgogne.fr/stride#R2		2	5.06835	47.311
User E	2018-04-23T13:37:53.963		https://www.u-bourgogne.fr/stride#R1	R1	https://www.u-bourgogne.fr/stride#R2		2	5.06824	47.3111
User E	2018-04-23T13:37:53.956		https://www.u-bourgogne.fr/stride#R1	R1	https://www.u-bourgogne.fr/stride#R2		2	5.06824	47.3111
User E	2018-04-23T13:37:53.970		https://www.u-bourgogne.fr/stride#R1	R1	https://www.u-bourgogne.fr/stride#R2		2	5.06824	47.3111
User E	2018-04-23T13:37:53.980		https://www.u-bourgogne.fr/stride#R1	R1	https://www.u-bourgogne.fr/stride#R2		2	5.06824	47.3111
User E	2018-04-23T13:37:53.984		https://www.u-bourgogne.fr/stride#R1	R1	https://www.u-bourgogne.fr/stride#R2		2	5.06824	47.3111
User E	2018-04-23T13:37:56.055		https://www.u-bourgogne.fr/stride#R1	R1	https://www.u-bourgogne.fr/stride#R5		5	5.06835	47.311
User E	2018-04-23T13:37:56.062		https://www.u-bourgogne.fr/stride#R1	R1	https://www.u-bourgogne.fr/stride#R5		5	5.06835	47.311
User E	2018-04-23T13:37:56.083		https://www.u-bourgogne.fr/stride#R1	R1	https://www.u-bourgogne.fr/stride#R5		5	5.06835	47.311
User E	2018-04-23T13:37:56.069		https://www.u-bourgogne.fr/stride#R1	R1	https://www.u-bourgogne.fr/stride#R5		5	5.06835	47.311
User E	2018-04-23T13:37:56.076		https://www.u-bourgogne.fr/stride#R1	R1	https://www.u-bourgogne.fr/stride#R5		5	5.06835	47.311
User E	2018-04-23T13:37:58.160		https://www.u-bourgogne.fr/stride#R1	R1	https://www.u-bourgogne.fr/stride#R2		2	5.06815	47.3111
User E	2018-04-23T13:37:58.168		https://www.u-bourgogne.fr/stride#R1	R1	https://www.u-bourgogne.fr/stride#R2		2	5.06815	47.3111
User E	2018-04-23T13:37:58.175		https://www.u-bourgogne.fr/stride#R1	R1	https://www.u-bourgogne.fr/stride#R2		2	5.06815	47.3111
User E	2018-04-23T13:37:58.191		https://www.u-bourgogne.fr/stride#R1	R1	https://www.u-bourgogne.fr/stride#R2		2	5.06815	47.3111
User E	2018-04-23T13:37:58.195		https://www.u-bourgogne.fr/stride#R1	R1	https://www.u-bourgogne.fr/stride#R2		2	5.06815	47.3111
User E	2018-04-23T13:38:00.254		https://www.u-bourgogne.fr/stride#R1	R1	https://www.u-bourgogne.fr/stride#R2		2	5.06823	47.3111
User E	2018-04-23T13:38:00.268		https://www.u-bourgogne.fr/stride#R1	R1	https://www.u-bourgogne.fr/stride#R2		2	5.06823	47.3111
User E	2018-04-23T13:38:00.271		https://www.u-bourgogne.fr/stride#R1	R1	https://www.u-bourgogne.fr/stride#R2		2	5.06823	47.3111
User E	2018-04-23T13:38:00.265		https://www.u-bourgogne.fr/stride#R1	R1	https://www.u-bourgogne.fr/stride#R2		2	5.06823	47.3111
User E	2018-04-23T13:38:00.260		https://www.u-bourgogne.fr/stride#R1	R1	https://www.u-bourgogne.fr/stride#R2		2	5.06823	47.3111
User E	2018-04-23T13:38:02.340		https://www.u-bourgogne.fr/stride#R1	R1	https://www.u-bourgogne.fr/stride#R2		2	5.06816	47.3111
User E	2018-04-23T13:38:02.349		https://www.u-bourgogne.fr/stride#R1	R1	https://www.u-bourgogne.fr/stride#R2		2	5.06816	47.3111
User E	2018-04-23T13:38:02.355		https://www.u-bourgogne.fr/stride#R1	R1	https://www.u-bourgogne.fr/stride#R2		2	5.06816	47.3111
User E	2018-04-23T13:38:02.365		https://www.u-bourgogne.fr/stride#R1	R1	https://www.u-bourgogne.fr/stride#R2		2	5.06816	47.3111
User E	2018-04-23T13:38:02.361		https://www.u-bourgogne.fr/stride#R1	R1	https://www.u-bourgogne.fr/stride#R2		2	5.06816	47.3111
User E	2018-04-23T13:38:04.467		https://www.u-bourgogne.fr/stride#R1	R1	https://www.u-bourgogne.fr/stride#R2		2	5.06832	47.3109
User E	2018-04-23T13:38:04.477		https://www.u-bourgogne.fr/stride#R1	R1	https://www.u-bourgogne.fr/stride#R2		2	5.06832	47.3109
User E	2018-04-23T13:38:04.493		https://www.u-bourgogne.fr/stride#R1	R1	https://www.u-bourgogne.fr/stride#R2		2	5.06832	47.3109
User E	2018-04-23T13:38:04.488		https://www.u-bourgogne.fr/stride#R1	R1	https://www.u-bourgogne.fr/stride#R2		2	5.06832	47.3109
User E	2018-04-23T13:38:04.500		https://www.u-bourgogne.fr/stride#R1	R1	https://www.u-bourgogne.fr/stride#R2		2	5.06832	47.3109
User E	2018-04-23T13:38:06.599		https://www.u-bourgogne.fr/stride#R1	R1	https://www.u-bourgogne.fr/stride#R2		2	5.06835	47.311
User E	2018-04-23T13:38:06.591		https://www.u-bourgogne.fr/stride#R1	R1	https://www.u-bourgogne.fr/stride#R2		2	5.06835	47.311
User E	2018-04-23T13:38:06.608		https://www.u-bourgogne.fr/stride#R1	R1	https://www.u-bourgogne.fr/stride#R2		2	5.06835	47.311
User E	2018-04-23T13:38:06.578		https://www.u-bourgogne.fr/stride#R1	R1	https://www.u-bourgogne.fr/stride#R2		2	5.06835	47.311
User E	2018-04-23T13:38:06.617		https://www.u-bourgogne.fr/stride#R1	R1	https://www.u-bourgogne.fr/stride#R2		2	5.06835	47.311
User E	2018-04-23T13:38:08.658		https://www.u-bourgogne.fr/stride#R1	R1	https://www.u-bourgogne.fr/stride#R5		5	5.06842	47.3109
User E	2018-04-23T13:38:08.662		https://www.u-bourgogne.fr/stride#R1	R1	https://www.u-bourgogne.fr/stride#R5		5	5.06842	47.3109
User E	2018-04-23T13:38:08.653		https://www.u-bourgogne.fr/stride#R1	R1	https://www.u-bourgogne.fr/stride#R5		5	5.06842	47.3109
User E	2018-04-23T13:38:08.666		https://www.u-bourgogne.fr/stride#R1	R1	https://www.u-bourgogne.fr/stride#R5		5	5.06842	47.3109
User E	2018-04-23T13:38:08.644		https://www.u-bourgogne.fr/stride#R1	R1	https://www.u-bourgogne.fr/stride#R5		5	5.06842	47.3109
User E	2018-04-23T13:38:10.767		https://www.u-bourgogne.fr/stride#R1	R1	https://www.u-bourgogne.fr/stride#R2		2	5.06825	47.3111
User E	2018-04-23T13:38:10.775		https://www.u-bourgogne.fr/stride#R1	R1	https://www.u-bourgogne.fr/stride#R2		2	5.06825	47.3111
User E	2018-04-23T13:38:10.795		https://www.u-bourgogne.fr/stride#R1	R1	https://www.u-bourgogne.fr/stride#R2		2	5.06825	47.3111
User E	2018-04-23T13:38:10.800		https://www.u-bourgogne.fr/stride#R1	R1	https://www.u-bourgogne.fr/stride#R2		2	5.06825	47.3111
User E	2018-04-23T13:38:10.783		https://www.u-bourgogne.fr/stride#R1	R1	https://www.u-bourgogne.fr/stride#R2		2	5.06825	47.3111
User E	2018-04-23T13:38:12.892		https://www.u-bourgogne.fr/stride#R1	R1	https://www.u-bourgogne.fr/stride#R2		2	5.06822	47.3111
User E	2018-04-23T13:38:12.905		https://www.u-bourgogne.fr/stride#R1	R1	https://www.u-bourgogne.fr/stride#R2		2	5.06822	47.3111
User E	2018-04-23T13:38:12.908		https://www.u-bourgogne.fr/stride#R1	R1	https://www.u-bourgogne.fr/stride#R2		2	5.06822	47.3111
User E	2018-04-23T13:38:12.896		https://www.u-bourgogne.fr/stride#R1	R1	https://www.u-bourgogne.fr/stride#R2		2	5.06822	47.3111
User E	2018-04-23T13:38:12.901		https://www.u-bourgogne.fr/stride#R1	R1	https://www.u-bourgogne.fr/stride#R2		2	5.06822	47.3111
User E	2018-04-23T13:38:14.953		https://www.u-bourgogne.fr/stride#R1	R1	https://www.u-bourgogne.fr/stride#R2		2	5.06821	47.3111
User E	2018-04-23T13:38:14.964		https://www.u-bourgogne.fr/stride#R1	R1	https://www.u-bourgogne.fr/stride#R2		2	5.06821	47.3111
User E	2018-04-23T13:38:14.962		https://www.u-bourgogne.fr/stride#R1	R1	https://www.u-bourgogne.fr/stride#R2		2	5.06821	47.3111
User E	2018-04-23T13:38:14.958		https://www.u-bourgogne.fr/stride#R1	R1	https://www.u-bourgogne.fr/stride#R2		2	5.06821	47.3111
User E	2018-04-23T13:38:14.956		https://www.u-bourgogne.fr/stride#R1	R1	https://www.u-bourgogne.fr/stride#R2		2	5.06821	47.3111
User E	2018-04-23T13:38:17.087		https://www.u-bourgogne.fr/stride#R1	R1	https://www.u-bourgogne.fr/stride#R2		2	5.06816	47.3111
User E	2018-04-23T13:38:17.078		https://www.u-bourgogne.fr/stride#R1	R1	https://www.u-bourgogne.fr/stride#R2		2	5.06816	47.3111
User E	2018-04-23T13:38:17.084		https://www.u-bourgogne.fr/stride#R1	R1	https://www.u-bourgogne.fr/stride#R2		2	5.06816	47.3111
User E	2018-04-23T13:38:17.092		https://www.u-bourgogne.fr/stride#R1	R1	https://www.u-bourgogne.fr/stride#R2		2	5.06816	47.3111
User E	2018-04-23T13:38:17.099		https://www.u-bourgogne.fr/stride#R1	R1	https://www.u-bourgogne.fr/stride#R2		2	5.06816	47.3111
User E	2018-04-23T13:38:19.151		https://www.u-bourgogne.fr/stride#R1	R1	https://www.u-bourgogne.fr/stride#R2		2	5.06824	47.3111
User E	2018-04-23T13:38:19.157		https://www.u-bourgogne.fr/stride#R1	R1	https://www.u-bourgogne.fr/stride#R2		2	5.06824	47.3111
User E	2018-04-23T13:38:19.164		https://www.u-bourgogne.fr/stride#R1	R1	https://www.u-bourgogne.fr/stride#R2		2	5.06824	47.3111
User E	2018-04-23T13:38:19.167		https://www.u-bourgogne.fr/stride#R1	R1	https://www.u-bourgogne.fr/stride#R2		2	5.06824	47.3111
User E	2018-04-23T13:38:19.160		https://www.u-bourgogne.fr/stride#R1	R1	https://www.u-bourgogne.fr/stride#R2		2	5.06824	47.3111
User E	2018-04-23T13:38:21.270		https://www.u-bourgogne.fr/stride#R1	R1	https://www.u-bourgogne.fr/stride#R2		2	5.06824	47.3111
User E	2018-04-23T13:38:21.296		https://www.u-bourgogne.fr/stride#R1	R1	https://www.u-bourgogne.fr/stride#R2		2	5.06824	47.3111
User E	2018-04-23T13:38:21.278		https://www.u-bourgogne.fr/stride#R1	R1	https://www.u-bourgogne.fr/stride#R2		2	5.06824	47.3111
User E	2018-04-23T13:38:21.284		https://www.u-bourgogne.fr/stride#R1	R1	https://www.u-bourgogne.fr/stride#R2		2	5.06824	47.3111
User E	2018-04-23T13:38:21.262		https://www.u-bourgogne.fr/stride#R1	R1	https://www.u-bourgogne.fr/stride#R2		2	5.06824	47.3111
User E	2018-04-23T13:38:23.400		https://www.u-bourgogne.fr/stride#R1	R1	https://www.u-bourgogne.fr/stride#R2		2	5.06823	47.3111
User E	2018-04-23T13:38:23.417		https://www.u-bourgogne.fr/stride#R1	R1	https://www.u-bourgogne.fr/stride#R2		2	5.06823	47.3111
User E	2018-04-23T13:38:23.406		https://www.u-bourgogne.fr/stride#R1	R1	https://www.u-bourgogne.fr/stride#R2		2	5.06823	47.3111
User E	2018-04-23T13:38:23.412		https://www.u-bourgogne.fr/stride#R1	R1	https://www.u-bourgogne.fr/stride#R2		2	5.06823	47.3111
User E	2018-04-23T13:38:23.434		https://www.u-bourgogne.fr/stride#R1	R1	https://www.u-bourgogne.fr/stride#R2		2	5.06823	47.3111
User E	2018-04-23T13:38:25.483		https://www.u-bourgogne.fr/stride#R1	R1	https://www.u-bourgogne.fr/stride#R2		2	5.06823	47.3111
User E	2018-04-23T13:38:25.489		https://www.u-bourgogne.fr/stride#R1	R1	https://www.u-bourgogne.fr/stride#R2		2	5.06823	47.3111
User E	2018-04-23T13:38:25.497		https://www.u-bourgogne.fr/stride#R1	R1	https://www.u-bourgogne.fr/stride#R2		2	5.06823	47.3111
User E	2018-04-23T13:38:25.499		https://www.u-bourgogne.fr/stride#R1	R1	https://www.u-bourgogne.fr/stride#R2		2	5.06823	47.3111
User E	2018-04-23T13:38:25.507		https://www.u-bourgogne.fr/stride#R1	R1	https://www.u-bourgogne.fr/stride#R2		2	5.06823	47.3111
User E	2018-04-23T13:38:27.598		https://www.u-bourgogne.fr/stride#R1	R1	https://www.u-bourgogne.fr/stride#R2		2	5.06836	47.311
User E	2018-04-23T13:38:27.602		https://www.u-bourgogne.fr/stride#R1	R1	https://www.u-bourgogne.fr/stride#R2		2	5.06836	47.311
User E	2018-04-23T13:38:27.623		https://www.u-bourgogne.fr/stride#R1	R1	https://www.u-bourgogne.fr/stride#R2		2	5.06836	47.311
User E	2018-04-23T13:38:27.608		https://www.u-bourgogne.fr/stride#R1	R1	https://www.u-bourgogne.fr/stride#R2		2	5.06836	47.311
User E	2018-04-23T13:38:27.639		https://www.u-bourgogne.fr/stride#R1	R1	https://www.u-bourgogne.fr/stride#R2		2	5.06836	47.311
User E	2018-04-23T13:38:29.667		https://www.u-bourgogne.fr/stride#R1	R1	https://www.u-bourgogne.fr/stride#R2		2	5.06817	47.3111
User E	2018-04-23T13:38:29.663		https://www.u-bourgogne.fr/stride#R1	R1	https://www.u-bourgogne.fr/stride#R2		2	5.06817	47.3111
User E	2018-04-23T13:38:29.673		https://www.u-bourgogne.fr/stride#R1	R1	https://www.u-bourgogne.fr/stride#R2		2	5.06817	47.3111
User E	2018-04-23T13:38:29.690		https://www.u-bourgogne.fr/stride#R1	R1	https://www.u-bourgogne.fr/stride#R2		2	5.06817	47.3111
User E	2018-04-23T13:38:29.677		https://www.u-bourgogne.fr/stride#R1	R1	https://www.u-bourgogne.fr/stride#R2		2	5.06817	47.3111
User E	2018-04-23T13:38:31.809		https://www.u-bourgogne.fr/stride#R1	R1	https://www.u-bourgogne.fr/stride#R5		5	5.06831	47.311
User E	2018-04-23T13:38:31.826		https://www.u-bourgogne.fr/stride#R1	R1	https://www.u-bourgogne.fr/stride#R5		5	5.06831	47.311
User E	2018-04-23T13:38:31.801		https://www.u-bourgogne.fr/stride#R1	R1	https://www.u-bourgogne.fr/stride#R5		5	5.06831	47.311
User E	2018-04-23T13:38:31.817		https://www.u-bourgogne.fr/stride#R1	R1	https://www.u-bourgogne.fr/stride#R5		5	5.06831	47.311
User E	2018-04-23T13:38:31.822		https://www.u-bourgogne.fr/stride#R1	R1	https://www.u-bourgogne.fr/stride#R5		5	5.06831	47.311
User E	2018-04-23T13:38:33.909		https://www.u-bourgogne.fr/stride#R1	R1	https://www.u-bourgogne.fr/stride#R5		5	5.06835	47.311
User E	2018-04-23T13:38:33.918		https://www.u-bourgogne.fr/stride#R1	R1	https://www.u-bourgogne.fr/stride#R5		5	5.06835	47.311
User E	2018-04-23T13:38:33.927		https://www.u-bourgogne.fr/stride#R1	R1	https://www.u-bourgogne.fr/stride#R5		5	5.06835	47.311
User E	2018-04-23T13:38:33.913		https://www.u-bourgogne.fr/stride#R1	R1	https://www.u-bourgogne.fr/stride#R5		5	5.06835	47.311
User E	2018-04-23T13:38:33.898		https://www.u-bourgogne.fr/stride#R1	R1	https://www.u-bourgogne.fr/stride#R5		5	5.06835	47.311
User E	2018-04-23T13:38:36.001		https://www.u-bourgogne.fr/stride#R1	R1	https://www.u-bourgogne.fr/stride#R2		2	5.06819	47.3111
User E	2018-04-23T13:38:35.996		https://www.u-bourgogne.fr/stride#R1	R1	https://www.u-bourgogne.fr/stride#R2		2	5.06819	47.3111
User E	2018-04-23T13:38:35.991		https://www.u-bourgogne.fr/stride#R1	R1	https://www.u-bourgogne.fr/stride#R2		2	5.06819	47.3111
User E	2018-04-23T13:38:36.006		https://www.u-bourgogne.fr/stride#R1	R1	https://www.u-bourgogne.fr/stride#R2		2	5.06819	47.3111
User E	2018-04-23T13:38:35.984		https://www.u-bourgogne.fr/stride#R1	R1	https://www.u-bourgogne.fr/stride#R2		2	5.06819	47.3111
User E	2018-04-23T13:38:38.078		https://www.u-bourgogne.fr/stride#R1	R1	https://www.u-bourgogne.fr/stride#R5		5	5.06834	47.311
User E	2018-04-23T13:38:38.089		https://www.u-bourgogne.fr/stride#R1	R1	https://www.u-bourgogne.fr/stride#R5		5	5.06834	47.311
User E	2018-04-23T13:38:38.116		https://www.u-bourgogne.fr/stride#R1	R1	https://www.u-bourgogne.fr/stride#R5		5	5.06834	47.311
User E	2018-04-23T13:38:38.122		https://www.u-bourgogne.fr/stride#R1	R1	https://www.u-bourgogne.fr/stride#R5		5	5.06834	47.311
User E	2018-04-23T13:38:38.108		https://www.u-bourgogne.fr/stride#R1	R1	https://www.u-bourgogne.fr/stride#R5		5	5.06834	47.311
User E	2018-04-23T13:38:40.216		https://www.u-bourgogne.fr/stride#R1	R1	https://www.u-bourgogne.fr/stride#R2		2	5.06834	47.311
User E	2018-04-23T13:38:40.225		https://www.u-bourgogne.fr/stride#R1	R1	https://www.u-bourgogne.fr/stride#R2		2	5.06834	47.311
User E	2018-04-23T13:38:40.230		https://www.u-bourgogne.fr/stride#R1	R1	https://www.u-bourgogne.fr/stride#R2		2	5.06834	47.311
User E	2018-04-23T13:38:40.234		https://www.u-bourgogne.fr/stride#R1	R1	https://www.u-bourgogne.fr/stride#R2		2	5.06834	47.311
User E	2018-04-23T13:38:40.221		https://www.u-bourgogne.fr/stride#R1	R1	https://www.u-bourgogne.fr/stride#R2		2	5.06834	47.311
User E	2018-04-23T13:38:42.272		https://www.u-bourgogne.fr/stride#R1	R1	https://www.u-bourgogne.fr/stride#R2		2	5.06827	47.3111
User E	2018-04-23T13:38:42.295		https://www.u-bourgogne.fr/stride#R1	R1	https://www.u-bourgogne.fr/stride#R2		2	5.06827	47.3111
User E	2018-04-23T13:38:42.279		https://www.u-bourgogne.fr/stride#R1	R1	https://www.u-bourgogne.fr/stride#R2		2	5.06827	47.3111
User E	2018-04-23T13:38:42.266		https://www.u-bourgogne.fr/stride#R1	R1	https://www.u-bourgogne.fr/stride#R2		2	5.06827	47.3111
User E	2018-04-23T13:38:42.285		https://www.u-bourgogne.fr/stride#R1	R1	https://www.u-bourgogne.fr/stride#R2		2	5.06827	47.3111
User E	2018-04-23T13:38:44.431		https://www.u-bourgogne.fr/stride#R1	R1	https://www.u-bourgogne.fr/stride#R2		2	5.06814	47.3111
User E	2018-04-23T13:38:44.446		https://www.u-bourgogne.fr/stride#R1	R1	https://www.u-bourgogne.fr/stride#R2		2	5.06814	47.3111
User E	2018-04-23T13:38:44.418		https://www.u-bourgogne.fr/stride#R1	R1	https://www.u-bourgogne.fr/stride#R2		2	5.06814	47.3111
User E	2018-04-23T13:38:44.442		https://www.u-bourgogne.fr/stride#R1	R1	https://www.u-bourgogne.fr/stride#R2		2	5.06814	47.3111
User E	2018-04-23T13:38:44.411		https://www.u-bourgogne.fr/stride#R1	R1	https://www.u-bourgogne.fr/stride#R2		2	5.06814	47.3111
User E	2018-04-23T13:38:46.493		https://www.u-bourgogne.fr/stride#R1	R1	https://www.u-bourgogne.fr/stride#R2		2	5.06826	47.3111
User E	2018-04-23T13:38:46.497		https://www.u-bourgogne.fr/stride#R1	R1	https://www.u-bourgogne.fr/stride#R2		2	5.06826	47.3111
User E	2018-04-23T13:38:46.487		https://www.u-bourgogne.fr/stride#R1	R1	https://www.u-bourgogne.fr/stride#R2		2	5.06826	47.3111
User E	2018-04-23T13:38:46.482		https://www.u-bourgogne.fr/stride#R1	R1	https://www.u-bourgogne.fr/stride#R2		2	5.06826	47.3111
User E	2018-04-23T13:38:46.501		https://www.u-bourgogne.fr/stride#R1	R1	https://www.u-bourgogne.fr/stride#R2		2	5.06826	47.3111
User E	2018-04-23T13:38:48.584		https://www.u-bourgogne.fr/stride#R1	R1	https://www.u-bourgogne.fr/stride#R2		2	5.06822	47.3111
User E	2018-04-23T13:38:48.589		https://www.u-bourgogne.fr/stride#R1	R1	https://www.u-bourgogne.fr/stride#R2		2	5.06822	47.3111
User E	2018-04-23T13:38:48.605		https://www.u-bourgogne.fr/stride#R1	R1	https://www.u-bourgogne.fr/stride#R2		2	5.06822	47.3111
User E	2018-04-23T13:38:48.600		https://www.u-bourgogne.fr/stride#R1	R1	https://www.u-bourgogne.fr/stride#R2		2	5.06822	47.3111
User E	2018-04-23T13:38:48.577		https://www.u-bourgogne.fr/stride#R1	R1	https://www.u-bourgogne.fr/stride#R2		2	5.06822	47.3111
User E	2018-04-23T13:38:50.680		https://www.u-bourgogne.fr/stride#R1	R1	https://www.u-bourgogne.fr/stride#R2		2	5.06835	47.311
User E	2018-04-23T13:38:50.701		https://www.u-bourgogne.fr/stride#R1	R1	https://www.u-bourgogne.fr/stride#R2		2	5.06835	47.311
User E	2018-04-23T13:38:50.688		https://www.u-bourgogne.fr/stride#R1	R1	https://www.u-bourgogne.fr/stride#R2		2	5.06835	47.311
User E	2018-04-23T13:38:50.694		https://www.u-bourgogne.fr/stride#R1	R1	https://www.u-bourgogne.fr/stride#R2		2	5.06835	47.311
User E	2018-04-23T13:38:50.707		https://www.u-bourgogne.fr/stride#R1	R1	https://www.u-bourgogne.fr/stride#R2		2	5.06835	47.311
User E	2018-04-23T13:38:52.780		https://www.u-bourgogne.fr/stride#R1	R1	https://www.u-bourgogne.fr/stride#R2		2	5.06823	47.3111
User E	2018-04-23T13:38:52.795		https://www.u-bourgogne.fr/stride#R1	R1	https://www.u-bourgogne.fr/stride#R2		2	5.06823	47.3111
User E	2018-04-23T13:38:52.804		https://www.u-bourgogne.fr/stride#R1	R1	https://www.u-bourgogne.fr/stride#R2		2	5.06823	47.3111
User E	2018-04-23T13:38:52.808		https://www.u-bourgogne.fr/stride#R1	R1	https://www.u-bourgogne.fr/stride#R2		2	5.06823	47.3111
User E	2018-04-23T13:38:52.788		https://www.u-bourgogne.fr/stride#R1	R1	https://www.u-bourgogne.fr/stride#R2		2	5.06823	47.3111
User E	2018-04-23T13:38:54.919		https://www.u-bourgogne.fr/stride#R1	R1	https://www.u-bourgogne.fr/stride#R2		2	5.06822	47.3111
User E	2018-04-23T13:38:54.954		https://www.u-bourgogne.fr/stride#R1	R1	https://www.u-bourgogne.fr/stride#R2		2	5.06822	47.3111
User E	2018-04-23T13:38:54.929		https://www.u-bourgogne.fr/stride#R1	R1	https://www.u-bourgogne.fr/stride#R2		2	5.06822	47.3111
User E	2018-04-23T13:38:54.948		https://www.u-bourgogne.fr/stride#R1	R1	https://www.u-bourgogne.fr/stride#R2		2	5.06822	47.3111
User E	2018-04-23T13:38:54.936		https://www.u-bourgogne.fr/stride#R1	R1	https://www.u-bourgogne.fr/stride#R2		2	5.06822	47.3111
User E	2018-04-23T13:38:57.013		https://www.u-bourgogne.fr/stride#R1	R1	https://www.u-bourgogne.fr/stride#R2		2	5.06824	47.3111
User E	2018-04-23T13:38:57.002		https://www.u-bourgogne.fr/stride#R1	R1	https://www.u-bourgogne.fr/stride#R2		2	5.06824	47.3111
User E	2018-04-23T13:38:56.984		https://www.u-bourgogne.fr/stride#R1	R1	https://www.u-bourgogne.fr/stride#R2		2	5.06824	47.3111
User E	2018-04-23T13:38:57.025		https://www.u-bourgogne.fr/stride#R1	R1	https://www.u-bourgogne.fr/stride#R2		2	5.06824	47.3111
User E	2018-04-23T13:38:57.019		https://www.u-bourgogne.fr/stride#R1	R1	https://www.u-bourgogne.fr/stride#R2		2	5.06824	47.3111
User E	2018-04-23T13:38:59.095		https://www.u-bourgogne.fr/stride#R1	R1	https://www.u-bourgogne.fr/stride#R2		2	5.06837	47.311
User E	2018-04-23T13:38:59.102		https://www.u-bourgogne.fr/stride#R1	R1	https://www.u-bourgogne.fr/stride#R2		2	5.06837	47.311
User E	2018-04-23T13:38:59.124		https://www.u-bourgogne.fr/stride#R1	R1	https://www.u-bourgogne.fr/stride#R2		2	5.06837	47.311
User E	2018-04-23T13:38:59.114		https://www.u-bourgogne.fr/stride#R1	R1	https://www.u-bourgogne.fr/stride#R2		2	5.06837	47.311
User E	2018-04-23T13:38:59.108		https://www.u-bourgogne.fr/stride#R1	R1	https://www.u-bourgogne.fr/stride#R2		2	5.06837	47.311
User E	2018-04-23T13:39:01.202		https://www.u-bourgogne.fr/stride#R1	R1	https://www.u-bourgogne.fr/stride#R2		2	5.06837	47.311
User E	2018-04-23T13:39:01.210		https://www.u-bourgogne.fr/stride#R1	R1	https://www.u-bourgogne.fr/stride#R2		2	5.06837	47.311
User E	2018-04-23T13:39:01.216		https://www.u-bourgogne.fr/stride#R1	R1	https://www.u-bourgogne.fr/stride#R2		2	5.06837	47.311
User E	2018-04-23T13:39:01.196		https://www.u-bourgogne.fr/stride#R1	R1	https://www.u-bourgogne.fr/stride#R2		2	5.06837	47.311
User E	2018-04-23T13:39:01.187		https://www.u-bourgogne.fr/stride#R1	R1	https://www.u-bourgogne.fr/stride#R2		2	5.06837	47.311
User E	2018-04-23T13:39:03.289		https://www.u-bourgogne.fr/stride#R1	R1	https://www.u-bourgogne.fr/stride#R2		2	5.06824	47.3111
User E	2018-04-23T13:39:03.286		https://www.u-bourgogne.fr/stride#R1	R1	https://www.u-bourgogne.fr/stride#R2		2	5.06824	47.3111
User E	2018-04-23T13:39:03.275		https://www.u-bourgogne.fr/stride#R1	R1	https://www.u-bourgogne.fr/stride#R2		2	5.06824	47.3111
User E	2018-04-23T13:39:03.279		https://www.u-bourgogne.fr/stride#R1	R1	https://www.u-bourgogne.fr/stride#R2		2	5.06824	47.3111
User E	2018-04-23T13:39:03.282		https://www.u-bourgogne.fr/stride#R1	R1	https://www.u-bourgogne.fr/stride#R2		2	5.06824	47.3111
User E	2018-04-23T13:39:05.381		https://www.u-bourgogne.fr/stride#R1	R1	https://www.u-bourgogne.fr/stride#R2		2	5.06824	47.3111
User E	2018-04-23T13:39:05.389		https://www.u-bourgogne.fr/stride#R1	R1	https://www.u-bourgogne.fr/stride#R2		2	5.06824	47.3111
User E	2018-04-23T13:39:05.408		https://www.u-bourgogne.fr/stride#R1	R1	https://www.u-bourgogne.fr/stride#R2		2	5.06824	47.3111
User E	2018-04-23T13:39:05.402		https://www.u-bourgogne.fr/stride#R1	R1	https://www.u-bourgogne.fr/stride#R2		2	5.06824	47.3111
User E	2018-04-23T13:39:05.394		https://www.u-bourgogne.fr/stride#R1	R1	https://www.u-bourgogne.fr/stride#R2		2	5.06824	47.3111
User E	2018-04-23T13:39:07.488		https://www.u-bourgogne.fr/stride#R1	R1	https://www.u-bourgogne.fr/stride#R2		2	5.06823	47.3111
User E	2018-04-23T13:39:07.496		https://www.u-bourgogne.fr/stride#R1	R1	https://www.u-bourgogne.fr/stride#R2		2	5.06823	47.3111
User E	2018-04-23T13:39:07.504		https://www.u-bourgogne.fr/stride#R1	R1	https://www.u-bourgogne.fr/stride#R2		2	5.06823	47.3111
User E	2018-04-23T13:39:07.510		https://www.u-bourgogne.fr/stride#R1	R1	https://www.u-bourgogne.fr/stride#R2		2	5.06823	47.3111
User E	2018-04-23T13:39:07.515		https://www.u-bourgogne.fr/stride#R1	R1	https://www.u-bourgogne.fr/stride#R2		2	5.06823	47.3111
User E	2018-04-23T13:39:09.633		https://www.u-bourgogne.fr/stride#R1	R1	https://www.u-bourgogne.fr/stride#R2		2	5.06823	47.3111
User E	2018-04-23T13:39:09.642		https://www.u-bourgogne.fr/stride#R1	R1	https://www.u-bourgogne.fr/stride#R2		2	5.06823	47.3111
User E	2018-04-23T13:39:09.637		https://www.u-bourgogne.fr/stride#R1	R1	https://www.u-bourgogne.fr/stride#R2		2	5.06823	47.3111
User E	2018-04-23T13:39:09.621		https://www.u-bourgogne.fr/stride#R1	R1	https://www.u-bourgogne.fr/stride#R2		2	5.06823	47.3111
User E	2018-04-23T13:39:09.627		https://www.u-bourgogne.fr/stride#R1	R1	https://www.u-bourgogne.fr/stride#R2		2	5.06823	47.3111
User E	2018-04-23T13:39:11.718		https://www.u-bourgogne.fr/stride#R1	R1	https://www.u-bourgogne.fr/stride#R2		2	5.06823	47.3111
User E	2018-04-23T13:39:11.732		https://www.u-bourgogne.fr/stride#R1	R1	https://www.u-bourgogne.fr/stride#R2		2	5.06823	47.3111
User E	2018-04-23T13:39:11.726		https://www.u-bourgogne.fr/stride#R1	R1	https://www.u-bourgogne.fr/stride#R2		2	5.06823	47.3111
User E	2018-04-23T13:39:11.702		https://www.u-bourgogne.fr/stride#R1	R1	https://www.u-bourgogne.fr/stride#R2		2	5.06823	47.3111
User E	2018-04-23T13:39:11.695		https://www.u-bourgogne.fr/stride#R1	R1	https://www.u-bourgogne.fr/stride#R2		2	5.06823	47.3111
User E	2018-04-23T13:39:13.797		https://www.u-bourgogne.fr/stride#R1	R1	https://www.u-bourgogne.fr/stride#R2		2	5.06823	47.3111
User E	2018-04-23T13:39:13.820		https://www.u-bourgogne.fr/stride#R1	R1	https://www.u-bourgogne.fr/stride#R2		2	5.06823	47.3111
User E	2018-04-23T13:39:13.825		https://www.u-bourgogne.fr/stride#R1	R1	https://www.u-bourgogne.fr/stride#R2		2	5.06823	47.3111
User E	2018-04-23T13:39:13.805		https://www.u-bourgogne.fr/stride#R1	R1	https://www.u-bourgogne.fr/stride#R2		2	5.06823	47.3111
User E	2018-04-23T13:39:13.814		https://www.u-bourgogne.fr/stride#R1	R1	https://www.u-bourgogne.fr/stride#R2		2	5.06823	47.3111
User E	2018-04-23T13:39:15.902		https://www.u-bourgogne.fr/stride#R1	R1	https://www.u-bourgogne.fr/stride#R2		2	5.06823	47.3111
User E	2018-04-23T13:39:15.919		https://www.u-bourgogne.fr/stride#R1	R1	https://www.u-bourgogne.fr/stride#R2		2	5.06823	47.3111
User E	2018-04-23T13:39:15.908		https://www.u-bourgogne.fr/stride#R1	R1	https://www.u-bourgogne.fr/stride#R2		2	5.06823	47.3111
User E	2018-04-23T13:39:15.923		https://www.u-bourgogne.fr/stride#R1	R1	https://www.u-bourgogne.fr/stride#R2		2	5.06823	47.3111
User E	2018-04-23T13:39:15.914		https://www.u-bourgogne.fr/stride#R1	R1	https://www.u-bourgogne.fr/stride#R2		2	5.06823	47.3111
User E	2018-04-23T13:39:18.015		https://www.u-bourgogne.fr/stride#R1	R1	https://www.u-bourgogne.fr/stride#R2		2	5.06822	47.3111
User E	2018-04-23T13:39:18.008		https://www.u-bourgogne.fr/stride#R1	R1	https://www.u-bourgogne.fr/stride#R2		2	5.06822	47.3111
User E	2018-04-23T13:39:18.002		https://www.u-bourgogne.fr/stride#R1	R1	https://www.u-bourgogne.fr/stride#R2		2	5.06822	47.3111
User E	2018-04-23T13:39:17.996		https://www.u-bourgogne.fr/stride#R1	R1	https://www.u-bourgogne.fr/stride#R2		2	5.06822	47.3111
User E	2018-04-23T13:39:18.031		https://www.u-bourgogne.fr/stride#R1	R1	https://www.u-bourgogne.fr/stride#R2		2	5.06822	47.3111
User E	2018-04-23T13:39:20.122		https://www.u-bourgogne.fr/stride#R1	R1	https://www.u-bourgogne.fr/stride#R2		2	5.06822	47.3111
User E	2018-04-23T13:39:20.116		https://www.u-bourgogne.fr/stride#R1	R1	https://www.u-bourgogne.fr/stride#R2		2	5.06822	47.3111
User E	2018-04-23T13:39:20.127		https://www.u-bourgogne.fr/stride#R1	R1	https://www.u-bourgogne.fr/stride#R2		2	5.06822	47.3111
User E	2018-04-23T13:39:20.106		https://www.u-bourgogne.fr/stride#R1	R1	https://www.u-bourgogne.fr/stride#R2		2	5.06822	47.3111
User E	2018-04-23T13:39:20.132		https://www.u-bourgogne.fr/stride#R1	R1	https://www.u-bourgogne.fr/stride#R2		2	5.06822	47.3111
User E	2018-04-23T13:39:22.194		https://www.u-bourgogne.fr/stride#R1	R1	https://www.u-bourgogne.fr/stride#R2		2	5.06823	47.3111
User E	2018-04-23T13:39:22.176		https://www.u-bourgogne.fr/stride#R1	R1	https://www.u-bourgogne.fr/stride#R2		2	5.06823	47.3111
User E	2018-04-23T13:39:22.190		https://www.u-bourgogne.fr/stride#R1	R1	https://www.u-bourgogne.fr/stride#R2		2	5.06823	47.3111
User E	2018-04-23T13:39:22.179		https://www.u-bourgogne.fr/stride#R1	R1	https://www.u-bourgogne.fr/stride#R2		2	5.06823	47.3111
User E	2018-04-23T13:39:22.182		https://www.u-bourgogne.fr/stride#R1	R1	https://www.u-bourgogne.fr/stride#R2		2	5.06823	47.3111
User E	2018-04-23T13:39:24.304		https://www.u-bourgogne.fr/stride#R1	R1	https://www.u-bourgogne.fr/stride#R2		2	5.06824	47.3111
User E	2018-04-23T13:39:24.329		https://www.u-bourgogne.fr/stride#R1	R1	https://www.u-bourgogne.fr/stride#R2		2	5.06824	47.3111
User E	2018-04-23T13:39:24.297		https://www.u-bourgogne.fr/stride#R1	R1	https://www.u-bourgogne.fr/stride#R2		2	5.06824	47.3111
User E	2018-04-23T13:39:24.322		https://www.u-bourgogne.fr/stride#R1	R1	https://www.u-bourgogne.fr/stride#R2		2	5.06824	47.3111
User E	2018-04-23T13:39:24.337		https://www.u-bourgogne.fr/stride#R1	R1	https://www.u-bourgogne.fr/stride#R2		2	5.06824	47.3111
User E	2018-04-23T13:39:26.419		https://www.u-bourgogne.fr/stride#R1	R1	https://www.u-bourgogne.fr/stride#R2		2	5.06824	47.3111
User E	2018-04-23T13:39:26.396		https://www.u-bourgogne.fr/stride#R1	R1	https://www.u-bourgogne.fr/stride#R2		2	5.06824	47.3111
User E	2018-04-23T13:39:26.404		https://www.u-bourgogne.fr/stride#R1	R1	https://www.u-bourgogne.fr/stride#R2		2	5.06824	47.3111
User E	2018-04-23T13:39:26.390		https://www.u-bourgogne.fr/stride#R1	R1	https://www.u-bourgogne.fr/stride#R2		2	5.06824	47.3111
User E	2018-04-23T13:39:26.385		https://www.u-bourgogne.fr/stride#R1	R1	https://www.u-bourgogne.fr/stride#R2		2	5.06824	47.3111
User E	2018-04-23T13:40:06.203		https://www.u-bourgogne.fr/stride#R1	R1	https://www.u-bourgogne.fr/stride#R5		5	5.0686	47.3108
User E	2018-04-23T13:40:06.201		https://www.u-bourgogne.fr/stride#R1	R1	https://www.u-bourgogne.fr/stride#R5		5	5.0686	47.3108
User E	2018-04-23T13:40:06.206		https://www.u-bourgogne.fr/stride#R1	R1	https://www.u-bourgogne.fr/stride#R5		5	5.0686	47.3108
User E	2018-04-23T13:40:06.212		https://www.u-bourgogne.fr/stride#R1	R1	https://www.u-bourgogne.fr/stride#R5		5	5.0686	47.3108
User E	2018-04-23T13:40:06.209		https://www.u-bourgogne.fr/stride#R1	R1	https://www.u-bourgogne.fr/stride#R5		5	5.0686	47.3108
User E	2018-04-23T13:40:08.231		https://www.u-bourgogne.fr/stride#R1	R1	https://www.u-bourgogne.fr/stride#R2		2	5.06816	47.3112
User E	2018-04-23T13:40:08.227		https://www.u-bourgogne.fr/stride#R1	R1	https://www.u-bourgogne.fr/stride#R2		2	5.06816	47.3112
User E	2018-04-23T13:40:08.237		https://www.u-bourgogne.fr/stride#R1	R1	https://www.u-bourgogne.fr/stride#R2		2	5.06816	47.3112
User E	2018-04-23T13:40:08.234		https://www.u-bourgogne.fr/stride#R1	R1	https://www.u-bourgogne.fr/stride#R2		2	5.06816	47.3112
User E	2018-04-23T13:40:08.239		https://www.u-bourgogne.fr/stride#R1	R1	https://www.u-bourgogne.fr/stride#R2		2	5.06816	47.3112
User E	2018-04-23T13:40:10.273		https://www.u-bourgogne.fr/stride#R1	R1	https://www.u-bourgogne.fr/stride#R2		2	5.06816	47.3112
User E	2018-04-23T13:40:10.280		https://www.u-bourgogne.fr/stride#R1	R1	https://www.u-bourgogne.fr/stride#R2		2	5.06816	47.3112
User E	2018-04-23T13:40:10.270		https://www.u-bourgogne.fr/stride#R1	R1	https://www.u-bourgogne.fr/stride#R2		2	5.06816	47.3112
User E	2018-04-23T13:40:10.276		https://www.u-bourgogne.fr/stride#R1	R1	https://www.u-bourgogne.fr/stride#R2		2	5.06816	47.3112
User E	2018-04-23T13:40:10.267		https://www.u-bourgogne.fr/stride#R1	R1	https://www.u-bourgogne.fr/stride#R2		2	5.06816	47.3112
User E	2018-04-23T13:40:12.329		https://www.u-bourgogne.fr/stride#R1	R1	https://www.u-bourgogne.fr/stride#R2		2	5.06819	47.3112
User E	2018-04-23T13:40:12.336		https://www.u-bourgogne.fr/stride#R1	R1	https://www.u-bourgogne.fr/stride#R2		2	5.06819	47.3112
User E	2018-04-23T13:40:12.350		https://www.u-bourgogne.fr/stride#R1	R1	https://www.u-bourgogne.fr/stride#R2		2	5.06819	47.3112
User E	2018-04-23T13:40:12.342		https://www.u-bourgogne.fr/stride#R1	R1	https://www.u-bourgogne.fr/stride#R2		2	5.06819	47.3112
User E	2018-04-23T13:40:12.354		https://www.u-bourgogne.fr/stride#R1	R1	https://www.u-bourgogne.fr/stride#R2		2	5.06819	47.3112
User E	2018-04-23T13:40:14.393		https://www.u-bourgogne.fr/stride#R1	R1	https://www.u-bourgogne.fr/stride#R2		2	5.06821	47.3111
User E	2018-04-23T13:40:14.411		https://www.u-bourgogne.fr/stride#R1	R1	https://www.u-bourgogne.fr/stride#R2		2	5.06821	47.3111
User E	2018-04-23T13:40:14.400		https://www.u-bourgogne.fr/stride#R1	R1	https://www.u-bourgogne.fr/stride#R2		2	5.06821	47.3111
User E	2018-04-23T13:40:14.416		https://www.u-bourgogne.fr/stride#R1	R1	https://www.u-bourgogne.fr/stride#R2		2	5.06821	47.3111
User E	2018-04-23T13:40:14.407		https://www.u-bourgogne.fr/stride#R1	R1	https://www.u-bourgogne.fr/stride#R2		2	5.06821	47.3111
User E	2018-04-23T13:40:16.487		https://www.u-bourgogne.fr/stride#R1	R1	https://www.u-bourgogne.fr/stride#R2		2	5.06811	47.3112
User E	2018-04-23T13:40:16.492		https://www.u-bourgogne.fr/stride#R1	R1	https://www.u-bourgogne.fr/stride#R2		2	5.06811	47.3112
User E	2018-04-23T13:40:16.477		https://www.u-bourgogne.fr/stride#R1	R1	https://www.u-bourgogne.fr/stride#R2		2	5.06811	47.3112
User E	2018-04-23T13:40:16.469		https://www.u-bourgogne.fr/stride#R1	R1	https://www.u-bourgogne.fr/stride#R2		2	5.06811	47.3112
User E	2018-04-23T13:40:16.496		https://www.u-bourgogne.fr/stride#R1	R1	https://www.u-bourgogne.fr/stride#R2		2	5.06811	47.3112
User E	2018-04-23T13:40:18.551		https://www.u-bourgogne.fr/stride#R1	R1	https://www.u-bourgogne.fr/stride#R2		2	5.06823	47.3111
User E	2018-04-23T13:40:18.554		https://www.u-bourgogne.fr/stride#R1	R1	https://www.u-bourgogne.fr/stride#R2		2	5.06823	47.3111
User E	2018-04-23T13:40:18.558		https://www.u-bourgogne.fr/stride#R1	R1	https://www.u-bourgogne.fr/stride#R2		2	5.06823	47.3111
User E	2018-04-23T13:40:18.567		https://www.u-bourgogne.fr/stride#R1	R1	https://www.u-bourgogne.fr/stride#R2		2	5.06823	47.3111
User E	2018-04-23T13:40:18.563		https://www.u-bourgogne.fr/stride#R1	R1	https://www.u-bourgogne.fr/stride#R2		2	5.06823	47.3111
User E	2018-04-23T13:40:20.675		https://www.u-bourgogne.fr/stride#R1	R1	https://www.u-bourgogne.fr/stride#R2		2	5.0681	47.3112
User E	2018-04-23T13:40:20.682		https://www.u-bourgogne.fr/stride#R1	R1	https://www.u-bourgogne.fr/stride#R2		2	5.0681	47.3112
User E	2018-04-23T13:40:20.697		https://www.u-bourgogne.fr/stride#R1	R1	https://www.u-bourgogne.fr/stride#R2		2	5.0681	47.3112
User E	2018-04-23T13:40:20.692		https://www.u-bourgogne.fr/stride#R1	R1	https://www.u-bourgogne.fr/stride#R2		2	5.0681	47.3112
User E	2018-04-23T13:40:20.703		https://www.u-bourgogne.fr/stride#R1	R1	https://www.u-bourgogne.fr/stride#R2		2	5.0681	47.3112
User E	2018-04-23T13:40:22.778		https://www.u-bourgogne.fr/stride#R1	R1	https://www.u-bourgogne.fr/stride#R2		2	5.06824	47.3111
User E	2018-04-23T13:40:22.785		https://www.u-bourgogne.fr/stride#R1	R1	https://www.u-bourgogne.fr/stride#R2		2	5.06824	47.3111
User E	2018-04-23T13:40:22.797		https://www.u-bourgogne.fr/stride#R1	R1	https://www.u-bourgogne.fr/stride#R2		2	5.06824	47.3111
User E	2018-04-23T13:40:22.804		https://www.u-bourgogne.fr/stride#R1	R1	https://www.u-bourgogne.fr/stride#R2		2	5.06824	47.3111
User E	2018-04-23T13:40:22.814		https://www.u-bourgogne.fr/stride#R1	R1	https://www.u-bourgogne.fr/stride#R2		2	5.06824	47.3111
User E	2018-04-23T13:40:24.885		https://www.u-bourgogne.fr/stride#R1	R1	https://www.u-bourgogne.fr/stride#R2		2	5.06825	47.3111
User E	2018-04-23T13:40:24.891		https://www.u-bourgogne.fr/stride#R1	R1	https://www.u-bourgogne.fr/stride#R2		2	5.06825	47.3111
User E	2018-04-23T13:40:24.896		https://www.u-bourgogne.fr/stride#R1	R1	https://www.u-bourgogne.fr/stride#R2		2	5.06825	47.3111
User E	2018-04-23T13:40:24.903		https://www.u-bourgogne.fr/stride#R1	R1	https://www.u-bourgogne.fr/stride#R2		2	5.06825	47.3111
User E	2018-04-23T13:40:24.877		https://www.u-bourgogne.fr/stride#R1	R1	https://www.u-bourgogne.fr/stride#R2		2	5.06825	47.3111
User E	2018-04-23T13:40:26.990		https://www.u-bourgogne.fr/stride#R1	R1	https://www.u-bourgogne.fr/stride#R2		2	5.06826	47.3111
User E	2018-04-23T13:40:26.982		https://www.u-bourgogne.fr/stride#R1	R1	https://www.u-bourgogne.fr/stride#R2		2	5.06826	47.3111
User E	2018-04-23T13:40:26.978		https://www.u-bourgogne.fr/stride#R1	R1	https://www.u-bourgogne.fr/stride#R2		2	5.06826	47.3111
User E	2018-04-23T13:40:26.986		https://www.u-bourgogne.fr/stride#R1	R1	https://www.u-bourgogne.fr/stride#R2		2	5.06826	47.3111
User E	2018-04-23T13:40:26.971		https://www.u-bourgogne.fr/stride#R1	R1	https://www.u-bourgogne.fr/stride#R2		2	5.06826	47.3111
User E	2018-04-23T13:40:29.096		https://www.u-bourgogne.fr/stride#R1	R1	https://www.u-bourgogne.fr/stride#R2		2	5.06826	47.3111
User E	2018-04-23T13:40:29.113		https://www.u-bourgogne.fr/stride#R1	R1	https://www.u-bourgogne.fr/stride#R2		2	5.06826	47.3111
User E	2018-04-23T13:40:29.105		https://www.u-bourgogne.fr/stride#R1	R1	https://www.u-bourgogne.fr/stride#R2		2	5.06826	47.3111
User E	2018-04-23T13:40:29.128		https://www.u-bourgogne.fr/stride#R1	R1	https://www.u-bourgogne.fr/stride#R2		2	5.06826	47.3111
User E	2018-04-23T13:40:29.119		https://www.u-bourgogne.fr/stride#R1	R1	https://www.u-bourgogne.fr/stride#R2		2	5.06826	47.3111
User E	2018-04-23T13:40:31.176		https://www.u-bourgogne.fr/stride#R1	R1	https://www.u-bourgogne.fr/stride#R2		2	5.06824	47.3111
User E	2018-04-23T13:40:31.205		https://www.u-bourgogne.fr/stride#R1	R1	https://www.u-bourgogne.fr/stride#R2		2	5.06824	47.3111
User E	2018-04-23T13:40:31.192		https://www.u-bourgogne.fr/stride#R1	R1	https://www.u-bourgogne.fr/stride#R2		2	5.06824	47.3111
User E	2018-04-23T13:40:31.198		https://www.u-bourgogne.fr/stride#R1	R1	https://www.u-bourgogne.fr/stride#R2		2	5.06824	47.3111
User E	2018-04-23T13:40:31.185		https://www.u-bourgogne.fr/stride#R1	R1	https://www.u-bourgogne.fr/stride#R2		2	5.06824	47.3111
User E	2018-04-23T13:40:33.275		https://www.u-bourgogne.fr/stride#R1	R1	https://www.u-bourgogne.fr/stride#R2		2	5.06824	47.3111
User E	2018-04-23T13:40:33.295		https://www.u-bourgogne.fr/stride#R1	R1	https://www.u-bourgogne.fr/stride#R2		2	5.06824	47.3111
User E	2018-04-23T13:40:33.280		https://www.u-bourgogne.fr/stride#R1	R1	https://www.u-bourgogne.fr/stride#R2		2	5.06824	47.3111
User E	2018-04-23T13:40:33.289		https://www.u-bourgogne.fr/stride#R1	R1	https://www.u-bourgogne.fr/stride#R2		2	5.06824	47.3111
User E	2018-04-23T13:40:33.285		https://www.u-bourgogne.fr/stride#R1	R1	https://www.u-bourgogne.fr/stride#R2		2	5.06824	47.3111
User E	2018-04-23T13:40:35.415		https://www.u-bourgogne.fr/stride#R1	R1	https://www.u-bourgogne.fr/stride#R2		2	5.06823	47.3111
User E	2018-04-23T13:40:35.424		https://www.u-bourgogne.fr/stride#R1	R1	https://www.u-bourgogne.fr/stride#R2		2	5.06823	47.3111
User E	2018-04-23T13:40:35.442		https://www.u-bourgogne.fr/stride#R1	R1	https://www.u-bourgogne.fr/stride#R2		2	5.06823	47.3111
User E	2018-04-23T13:40:35.436		https://www.u-bourgogne.fr/stride#R1	R1	https://www.u-bourgogne.fr/stride#R2		2	5.06823	47.3111
User E	2018-04-23T13:40:35.430		https://www.u-bourgogne.fr/stride#R1	R1	https://www.u-bourgogne.fr/stride#R2		2	5.06823	47.3111
User E	2018-04-23T13:40:37.468		https://www.u-bourgogne.fr/stride#R1	R1	https://www.u-bourgogne.fr/stride#R2		2	5.06823	47.3111
User E	2018-04-23T13:40:37.472		https://www.u-bourgogne.fr/stride#R1	R1	https://www.u-bourgogne.fr/stride#R2		2	5.06823	47.3111
User E	2018-04-23T13:40:37.484		https://www.u-bourgogne.fr/stride#R1	R1	https://www.u-bourgogne.fr/stride#R2		2	5.06823	47.3111
User E	2018-04-23T13:40:37.478		https://www.u-bourgogne.fr/stride#R1	R1	https://www.u-bourgogne.fr/stride#R2		2	5.06823	47.3111
User E	2018-04-23T13:40:37.481		https://www.u-bourgogne.fr/stride#R1	R1	https://www.u-bourgogne.fr/stride#R2		2	5.06823	47.3111
User E	2018-04-23T13:40:39.497		https://www.u-bourgogne.fr/stride#R1	R1	https://www.u-bourgogne.fr/stride#R2		2	5.06825	47.3111
User E	2018-04-23T13:40:39.500		https://www.u-bourgogne.fr/stride#R1	R1	https://www.u-bourgogne.fr/stride#R2		2	5.06825	47.3111
User E	2018-04-23T13:40:39.506		https://www.u-bourgogne.fr/stride#R1	R1	https://www.u-bourgogne.fr/stride#R2		2	5.06825	47.3111
User E	2018-04-23T13:40:39.503		https://www.u-bourgogne.fr/stride#R1	R1	https://www.u-bourgogne.fr/stride#R2		2	5.06825	47.3111
User E	2018-04-23T13:40:39.512		https://www.u-bourgogne.fr/stride#R1	R1	https://www.u-bourgogne.fr/stride#R2		2	5.06825	47.3111
User E	2018-04-23T13:40:41.687		https://www.u-bourgogne.fr/stride#R1	R1	https://www.u-bourgogne.fr/stride#R2		2	5.06825	47.3111
User E	2018-04-23T13:40:41.694		https://www.u-bourgogne.fr/stride#R1	R1	https://www.u-bourgogne.fr/stride#R2		2	5.06825	47.3111
User E	2018-04-23T13:40:41.710		https://www.u-bourgogne.fr/stride#R1	R1	https://www.u-bourgogne.fr/stride#R2		2	5.06825	47.3111
User E	2018-04-23T13:40:41.674		https://www.u-bourgogne.fr/stride#R1	R1	https://www.u-bourgogne.fr/stride#R2		2	5.06825	47.3111
User E	2018-04-23T13:40:41.704		https://www.u-bourgogne.fr/stride#R1	R1	https://www.u-bourgogne.fr/stride#R2		2	5.06825	47.3111
User E	2018-04-23T13:40:43.766		https://www.u-bourgogne.fr/stride#R1	R1	https://www.u-bourgogne.fr/stride#R2		2	5.06825	47.3111
User E	2018-04-23T13:40:43.774		https://www.u-bourgogne.fr/stride#R1	R1	https://www.u-bourgogne.fr/stride#R2		2	5.06825	47.3111
User E	2018-04-23T13:40:43.777		https://www.u-bourgogne.fr/stride#R1	R1	https://www.u-bourgogne.fr/stride#R2		2	5.06825	47.3111
User E	2018-04-23T13:40:43.769		https://www.u-bourgogne.fr/stride#R1	R1	https://www.u-bourgogne.fr/stride#R2		2	5.06825	47.3111
User E	2018-04-23T13:40:43.763		https://www.u-bourgogne.fr/stride#R1	R1	https://www.u-bourgogne.fr/stride#R2		2	5.06825	47.3111
User E	2018-04-23T13:40:45.881		https://www.u-bourgogne.fr/stride#R1	R1	https://www.u-bourgogne.fr/stride#R2		2	5.06823	47.3111
User E	2018-04-23T13:40:45.892		https://www.u-bourgogne.fr/stride#R1	R1	https://www.u-bourgogne.fr/stride#R2		2	5.06823	47.3111
User E	2018-04-23T13:40:45.874		https://www.u-bourgogne.fr/stride#R1	R1	https://www.u-bourgogne.fr/stride#R2		2	5.06823	47.3111
User E	2018-04-23T13:40:45.870		https://www.u-bourgogne.fr/stride#R1	R1	https://www.u-bourgogne.fr/stride#R2		2	5.06823	47.3111
User E	2018-04-23T13:40:45.878		https://www.u-bourgogne.fr/stride#R1	R1	https://www.u-bourgogne.fr/stride#R2		2	5.06823	47.3111
User E	2018-04-23T13:40:47.915		https://www.u-bourgogne.fr/stride#R1	R1	https://www.u-bourgogne.fr/stride#R2		2	5.06824	47.3111
User E	2018-04-23T13:40:47.920		https://www.u-bourgogne.fr/stride#R1	R1	https://www.u-bourgogne.fr/stride#R2		2	5.06824	47.3111
User E	2018-04-23T13:40:47.905		https://www.u-bourgogne.fr/stride#R1	R1	https://www.u-bourgogne.fr/stride#R2		2	5.06824	47.3111
User E	2018-04-23T13:40:47.924		https://www.u-bourgogne.fr/stride#R1	R1	https://www.u-bourgogne.fr/stride#R2		2	5.06824	47.3111
User E	2018-04-23T13:40:47.909		https://www.u-bourgogne.fr/stride#R1	R1	https://www.u-bourgogne.fr/stride#R2		2	5.06824	47.3111
User E	2018-04-23T13:40:49.967		https://www.u-bourgogne.fr/stride#R1	R1	https://www.u-bourgogne.fr/stride#R2		2	5.06825	47.3111
User E	2018-04-23T13:40:49.982		https://www.u-bourgogne.fr/stride#R1	R1	https://www.u-bourgogne.fr/stride#R2		2	5.06825	47.3111
User E	2018-04-23T13:40:49.993		https://www.u-bourgogne.fr/stride#R1	R1	https://www.u-bourgogne.fr/stride#R2		2	5.06825	47.3111
User E	2018-04-23T13:40:49.975		https://www.u-bourgogne.fr/stride#R1	R1	https://www.u-bourgogne.fr/stride#R2		2	5.06825	47.3111
User E	2018-04-23T13:40:49.986		https://www.u-bourgogne.fr/stride#R1	R1	https://www.u-bourgogne.fr/stride#R2		2	5.06825	47.3111
User E	2018-04-23T13:40:52.014		https://www.u-bourgogne.fr/stride#R1	R1	https://www.u-bourgogne.fr/stride#R2		2	5.06824	47.3111
User E	2018-04-23T13:40:52.011		https://www.u-bourgogne.fr/stride#R1	R1	https://www.u-bourgogne.fr/stride#R2		2	5.06824	47.3111
User E	2018-04-23T13:40:52.017		https://www.u-bourgogne.fr/stride#R1	R1	https://www.u-bourgogne.fr/stride#R2		2	5.06824	47.3111
User E	2018-04-23T13:40:52.024		https://www.u-bourgogne.fr/stride#R1	R1	https://www.u-bourgogne.fr/stride#R2		2	5.06824	47.3111
User E	2018-04-23T13:40:52.020		https://www.u-bourgogne.fr/stride#R1	R1	https://www.u-bourgogne.fr/stride#R2		2	5.06824	47.3111
User E	2018-04-23T13:40:54.069		https://www.u-bourgogne.fr/stride#R1	R1	https://www.u-bourgogne.fr/stride#R2		2	5.06824	47.3111
User E	2018-04-23T13:40:54.059		https://www.u-bourgogne.fr/stride#R1	R1	https://www.u-bourgogne.fr/stride#R2		2	5.06824	47.3111
User E	2018-04-23T13:40:54.066		https://www.u-bourgogne.fr/stride#R1	R1	https://www.u-bourgogne.fr/stride#R2		2	5.06824	47.3111
User E	2018-04-23T13:40:54.075		https://www.u-bourgogne.fr/stride#R1	R1	https://www.u-bourgogne.fr/stride#R2		2	5.06824	47.3111
User E	2018-04-23T13:40:54.056		https://www.u-bourgogne.fr/stride#R1	R1	https://www.u-bourgogne.fr/stride#R2		2	5.06824	47.3111
User E	2018-04-23T13:40:56.099		https://www.u-bourgogne.fr/stride#R1	R1	https://www.u-bourgogne.fr/stride#R2		2	5.06838	47.311
User E	2018-04-23T13:40:56.103		https://www.u-bourgogne.fr/stride#R1	R1	https://www.u-bourgogne.fr/stride#R2		2	5.06838	47.311
User E	2018-04-23T13:40:56.114		https://www.u-bourgogne.fr/stride#R1	R1	https://www.u-bourgogne.fr/stride#R2		2	5.06838	47.311
User E	2018-04-23T13:40:56.094		https://www.u-bourgogne.fr/stride#R1	R1	https://www.u-bourgogne.fr/stride#R2		2	5.06838	47.311
User E	2018-04-23T13:40:56.111		https://www.u-bourgogne.fr/stride#R1	R1	https://www.u-bourgogne.fr/stride#R2		2	5.06838	47.311
User E	2018-04-23T13:40:58.158		https://www.u-bourgogne.fr/stride#R1	R1	https://www.u-bourgogne.fr/stride#R2		2	5.06838	47.311
User E	2018-04-23T13:40:58.185		https://www.u-bourgogne.fr/stride#R1	R1	https://www.u-bourgogne.fr/stride#R2		2	5.06838	47.311
User E	2018-04-23T13:40:58.180		https://www.u-bourgogne.fr/stride#R1	R1	https://www.u-bourgogne.fr/stride#R2		2	5.06838	47.311
User E	2018-04-23T13:40:58.175		https://www.u-bourgogne.fr/stride#R1	R1	https://www.u-bourgogne.fr/stride#R2		2	5.06838	47.311
User E	2018-04-23T13:40:58.170		https://www.u-bourgogne.fr/stride#R1	R1	https://www.u-bourgogne.fr/stride#R2		2	5.06838	47.311
User E	2018-04-23T13:41:00.251		https://www.u-bourgogne.fr/stride#R1	R1	https://www.u-bourgogne.fr/stride#R2		2	5.06824	47.3111
User E	2018-04-23T13:41:00.238		https://www.u-bourgogne.fr/stride#R1	R1	https://www.u-bourgogne.fr/stride#R2		2	5.06824	47.3111
User E	2018-04-23T13:41:00.255		https://www.u-bourgogne.fr/stride#R1	R1	https://www.u-bourgogne.fr/stride#R2		2	5.06824	47.3111
User E	2018-04-23T13:41:00.259		https://www.u-bourgogne.fr/stride#R1	R1	https://www.u-bourgogne.fr/stride#R2		2	5.06824	47.3111
User E	2018-04-23T13:41:00.246		https://www.u-bourgogne.fr/stride#R1	R1	https://www.u-bourgogne.fr/stride#R2		2	5.06824	47.3111
User E	2018-04-23T13:41:02.378		https://www.u-bourgogne.fr/stride#R1	R1	https://www.u-bourgogne.fr/stride#R2		2	5.06824	47.3111
User E	2018-04-23T13:41:02.384		https://www.u-bourgogne.fr/stride#R1	R1	https://www.u-bourgogne.fr/stride#R2		2	5.06824	47.3111
User E	2018-04-23T13:41:02.370		https://www.u-bourgogne.fr/stride#R1	R1	https://www.u-bourgogne.fr/stride#R2		2	5.06824	47.3111
User E	2018-04-23T13:41:02.389		https://www.u-bourgogne.fr/stride#R1	R1	https://www.u-bourgogne.fr/stride#R2		2	5.06824	47.3111
User E	2018-04-23T13:41:02.399		https://www.u-bourgogne.fr/stride#R1	R1	https://www.u-bourgogne.fr/stride#R2		2	5.06824	47.3111
User E	2018-04-23T13:41:04.456		https://www.u-bourgogne.fr/stride#R1	R1	https://www.u-bourgogne.fr/stride#R2		2	5.06824	47.3111
User E	2018-04-23T13:41:04.459		https://www.u-bourgogne.fr/stride#R1	R1	https://www.u-bourgogne.fr/stride#R2		2	5.06824	47.3111
User E	2018-04-23T13:41:04.464		https://www.u-bourgogne.fr/stride#R1	R1	https://www.u-bourgogne.fr/stride#R2		2	5.06824	47.3111
User E	2018-04-23T13:41:04.452		https://www.u-bourgogne.fr/stride#R1	R1	https://www.u-bourgogne.fr/stride#R2		2	5.06824	47.3111
User E	2018-04-23T13:41:04.467		https://www.u-bourgogne.fr/stride#R1	R1	https://www.u-bourgogne.fr/stride#R2		2	5.06824	47.3111
User E	2018-04-23T13:41:06.612		https://www.u-bourgogne.fr/stride#R1	R1	https://www.u-bourgogne.fr/stride#R2		2	5.06824	47.3111
User E	2018-04-23T13:41:06.618		https://www.u-bourgogne.fr/stride#R1	R1	https://www.u-bourgogne.fr/stride#R2		2	5.06824	47.3111
User E	2018-04-23T13:41:06.602		https://www.u-bourgogne.fr/stride#R1	R1	https://www.u-bourgogne.fr/stride#R2		2	5.06824	47.3111
User E	2018-04-23T13:41:06.589		https://www.u-bourgogne.fr/stride#R1	R1	https://www.u-bourgogne.fr/stride#R2		2	5.06824	47.3111
User E	2018-04-23T13:41:06.578		https://www.u-bourgogne.fr/stride#R1	R1	https://www.u-bourgogne.fr/stride#R2		2	5.06824	47.3111
User E	2018-04-23T13:41:08.833		https://www.u-bourgogne.fr/stride#R1	R1	https://www.u-bourgogne.fr/stride#R2		2	5.06825	47.3111
User E	2018-04-23T13:41:08.824		https://www.u-bourgogne.fr/stride#R1	R1	https://www.u-bourgogne.fr/stride#R2		2	5.06825	47.3111
User E	2018-04-23T13:41:08.850		https://www.u-bourgogne.fr/stride#R1	R1	https://www.u-bourgogne.fr/stride#R2		2	5.06825	47.3111
User E	2018-04-23T13:41:08.840		https://www.u-bourgogne.fr/stride#R1	R1	https://www.u-bourgogne.fr/stride#R2		2	5.06825	47.3111
User E	2018-04-23T13:41:08.856		https://www.u-bourgogne.fr/stride#R1	R1	https://www.u-bourgogne.fr/stride#R2		2	5.06825	47.3111
User E	2018-04-23T13:41:10.868		https://www.u-bourgogne.fr/stride#R1	R1	https://www.u-bourgogne.fr/stride#R2		2	5.06823	47.3111
User E	2018-04-23T13:41:10.872		https://www.u-bourgogne.fr/stride#R1	R1	https://www.u-bourgogne.fr/stride#R2		2	5.06823	47.3111
User E	2018-04-23T13:41:10.887		https://www.u-bourgogne.fr/stride#R1	R1	https://www.u-bourgogne.fr/stride#R2		2	5.06823	47.3111
User E	2018-04-23T13:41:10.879		https://www.u-bourgogne.fr/stride#R1	R1	https://www.u-bourgogne.fr/stride#R2		2	5.06823	47.3111
User E	2018-04-23T13:41:10.892		https://www.u-bourgogne.fr/stride#R1	R1	https://www.u-bourgogne.fr/stride#R2		2	5.06823	47.3111
User E	2018-04-23T13:47:21.280		https://www.u-bourgogne.fr/stride#R1	R1	https://www.u-bourgogne.fr/stride#R2		2	5.06796	47.3113
User E	2018-04-23T13:47:23.432		https://www.u-bourgogne.fr/stride#R1	R1	https://www.u-bourgogne.fr/stride#R2		2	5.06826	47.3111
User E	2018-04-23T13:47:25.540		https://www.u-bourgogne.fr/stride#R1	R1	https://www.u-bourgogne.fr/stride#R2		2	5.06824	47.3111
User E	2018-04-23T13:47:27.610		https://www.u-bourgogne.fr/stride#R1	R1	https://www.u-bourgogne.fr/stride#R2		2	5.06824	47.3111
User E	2018-04-23T13:47:29.674		https://www.u-bourgogne.fr/stride#R1	R1	https://www.u-bourgogne.fr/stride#R2		2	5.06822	47.3111
User E	2018-04-23T13:47:31.734		https://www.u-bourgogne.fr/stride#R1	R1	https://www.u-bourgogne.fr/stride#R2		2	5.06822	47.3111
User E	2018-04-23T13:47:33.835		https://www.u-bourgogne.fr/stride#R1	R1	https://www.u-bourgogne.fr/stride#R2		2	5.06836	47.311
User E	2018-04-23T13:47:35.904		https://www.u-bourgogne.fr/stride#R1	R1	https://www.u-bourgogne.fr/stride#R2		2	5.0682	47.3111
User E	2018-04-23T13:47:25.557		https://www.u-bourgogne.fr/stride#R1	R1	https://www.u-bourgogne.fr/stride#R2		2	5.06824	47.3111
User E	2018-04-23T13:47:27.630		https://www.u-bourgogne.fr/stride#R1	R1	https://www.u-bourgogne.fr/stride#R2		2	5.06824	47.3111
User E	2018-04-23T13:47:29.687		https://www.u-bourgogne.fr/stride#R1	R1	https://www.u-bourgogne.fr/stride#R2		2	5.06822	47.3111
User E	2018-04-23T13:47:31.744		https://www.u-bourgogne.fr/stride#R1	R1	https://www.u-bourgogne.fr/stride#R2		2	5.06822	47.3111
User E	2018-04-23T13:47:33.848		https://www.u-bourgogne.fr/stride#R1	R1	https://www.u-bourgogne.fr/stride#R2		2	5.06836	47.311
User E	2018-04-23T13:47:35.914		https://www.u-bourgogne.fr/stride#R1	R1	https://www.u-bourgogne.fr/stride#R2		2	5.0682	47.3111
User E	2018-04-23T13:47:37.993		https://www.u-bourgogne.fr/stride#R1	R1	https://www.u-bourgogne.fr/stride#R2		2	5.0682	47.3111
User E	2018-04-23T13:47:40.108		https://www.u-bourgogne.fr/stride#R1	R1	https://www.u-bourgogne.fr/stride#R2		2	5.06821	47.3111
User E	2018-04-23T13:47:42.236		https://www.u-bourgogne.fr/stride#R1	R1	https://www.u-bourgogne.fr/stride#R2		2	5.06822	47.3111
User E	2018-04-23T13:47:44.331		https://www.u-bourgogne.fr/stride#R1	R1	https://www.u-bourgogne.fr/stride#R5		5	5.06816	47.3111
User E	2018-04-23T13:47:46.405		https://www.u-bourgogne.fr/stride#R1	R1	https://www.u-bourgogne.fr/stride#R2		2	5.06818	47.3112
User E	2018-04-23T13:47:48.506		https://www.u-bourgogne.fr/stride#R1	R1	https://www.u-bourgogne.fr/stride#R2		2	5.06819	47.3112
User E	2018-04-23T13:47:50.554		https://www.u-bourgogne.fr/stride#R1	R1	https://www.u-bourgogne.fr/stride#R2		2	5.06824	47.3111
User E	2018-04-23T13:47:52.607		https://www.u-bourgogne.fr/stride#R1	R1	https://www.u-bourgogne.fr/stride#R2		2	5.06828	47.3111
User I	2018-04-23T15:06:03.105		https://www.u-bourgogne.fr/stride#R1	R1	https://www.u-bourgogne.fr/stride#R2		2	5.06905	47.311
User I	2018-04-23T15:06:05.176		https://www.u-bourgogne.fr/stride#R1	R1	https://www.u-bourgogne.fr/stride#R5		5	5.06863	47.3107
User I	2018-04-23T15:06:07.220		https://www.u-bourgogne.fr/stride#R1	R1	https://www.u-bourgogne.fr/stride#R5		5	5.06869	47.3106
User I	2018-04-23T15:06:09.324		https://www.u-bourgogne.fr/stride#R1	R1	https://www.u-bourgogne.fr/stride#R5		5	5.06869	47.3106
User I	2018-04-23T15:06:11.576		https://www.u-bourgogne.fr/stride#R1	R1	https://www.u-bourgogne.fr/stride#R2		2	5.06867	47.3106
User I	2018-04-23T15:06:13.609		https://www.u-bourgogne.fr/stride#R1	R1	https://www.u-bourgogne.fr/stride#R2		2	5.06871	47.3106
User I	2018-04-23T15:06:15.671		https://www.u-bourgogne.fr/stride#R1	R1	https://www.u-bourgogne.fr/stride#R5		5	5.06871	47.3107
User I	2018-04-23T15:06:17.706		https://www.u-bourgogne.fr/stride#R1	R1	https://www.u-bourgogne.fr/stride#R5		5	5.06851	47.3108
User I	2018-04-23T15:06:19.817		https://www.u-bourgogne.fr/stride#R1	R1	https://www.u-bourgogne.fr/stride#R5		5	5.06869	47.3106
User I	2018-04-23T15:06:21.845		https://www.u-bourgogne.fr/stride#R1	R1	https://www.u-bourgogne.fr/stride#R5		5	5.06858	47.3106
User I	2018-04-23T15:06:34.148		https://www.u-bourgogne.fr/stride#R1	R1	https://www.u-bourgogne.fr/stride#R5		5	5.06873	47.3106
User I	2018-04-23T15:06:36.268		https://www.u-bourgogne.fr/stride#R1	R1	https://www.u-bourgogne.fr/stride#R5		5	5.06853	47.3106
User I	2018-04-23T15:06:38.296		https://www.u-bourgogne.fr/stride#R1	R1	https://www.u-bourgogne.fr/stride#R5		5	5.06873	47.3106
User I	2018-04-23T15:06:40.339		https://www.u-bourgogne.fr/stride#R1	R1	https://www.u-bourgogne.fr/stride#R5		5	5.06832	47.311
User I	2018-04-23T15:06:42.693		https://www.u-bourgogne.fr/stride#R1	R1	https://www.u-bourgogne.fr/stride#R4		4	5.06864	47.311
User I	2018-04-23T15:06:44.723		https://www.u-bourgogne.fr/stride#R1	R1	https://www.u-bourgogne.fr/stride#R2		2	5.06864	47.3108
User I	2018-04-23T15:06:46.805		https://www.u-bourgogne.fr/stride#R1	R1	https://www.u-bourgogne.fr/stride#R5		5	5.06856	47.3106
User I	2018-04-23T15:06:48.850		https://www.u-bourgogne.fr/stride#R1	R1	https://www.u-bourgogne.fr/stride#R2		2	5.06852	47.3108
User I	2018-04-23T15:06:50.944		https://www.u-bourgogne.fr/stride#R1	R1	https://www.u-bourgogne.fr/stride#R2		2	5.0685	47.3107
User I	2018-04-23T15:06:53.051		https://www.u-bourgogne.fr/stride#R1	R1	https://www.u-bourgogne.fr/stride#R2		2	5.06858	47.3107
User I	2018-04-23T15:06:55.147		https://www.u-bourgogne.fr/stride#R1	R1	https://www.u-bourgogne.fr/stride#R2		2	5.06862	47.3107
User I	2018-04-23T15:06:57.286		https://www.u-bourgogne.fr/stride#R1	R1	https://www.u-bourgogne.fr/stride#R2		2	5.06886	47.3104
User I	2018-04-23T15:06:59.563		https://www.u-bourgogne.fr/stride#R1	R1	https://www.u-bourgogne.fr/stride#R2		2	5.06876	47.3108
User I	2018-04-23T15:07:35.587		https://www.u-bourgogne.fr/stride#R1	R1	https://www.u-bourgogne.fr/stride#R2		2	5.06793	47.3113
User I	2018-04-23T15:07:38.216		https://www.u-bourgogne.fr/stride#R1	R1	https://www.u-bourgogne.fr/stride#R2		2	5.06939	47.3105
User I	2018-04-23T15:07:40.471		https://www.u-bourgogne.fr/stride#R1	R1	https://www.u-bourgogne.fr/stride#R2		2	5.06833	47.3107
User I	2018-04-23T15:07:42.500		https://www.u-bourgogne.fr/stride#R1	R1	https://www.u-bourgogne.fr/stride#R2		2	5.06844	47.3107
User I	2018-04-23T15:08:12.318		https://www.u-bourgogne.fr/stride#R1	R1	https://www.u-bourgogne.fr/stride#R2		2	5.06873	47.3105
User I	2018-04-23T15:08:14.336		https://www.u-bourgogne.fr/stride#R1	R1	https://www.u-bourgogne.fr/stride#R2		2	5.06844	47.3106
User I	2018-04-23T15:08:16.420		https://www.u-bourgogne.fr/stride#R1	R1	https://www.u-bourgogne.fr/stride#R2		2	5.06851	47.3107
User I	2018-04-23T15:08:20.703		https://www.u-bourgogne.fr/stride#R1	R1	https://www.u-bourgogne.fr/stride#R2		2	5.06852	47.3107
User I	2018-04-23T15:08:22.794		https://www.u-bourgogne.fr/stride#R1	R1	https://www.u-bourgogne.fr/stride#R2		2	5.06855	47.3108
User I	2018-04-23T15:08:25.897		https://www.u-bourgogne.fr/stride#R1	R1	https://www.u-bourgogne.fr/stride#R4		4	5.06836	47.3107
User I	2018-04-23T15:08:27.910		https://www.u-bourgogne.fr/stride#R1	R1	https://www.u-bourgogne.fr/stride#R5		5	5.06838	47.3102
User I	2018-04-23T15:08:29.938		https://www.u-bourgogne.fr/stride#R1	R1	https://www.u-bourgogne.fr/stride#R2		2	5.06848	47.3107
User I	2018-04-23T15:08:31.958		https://www.u-bourgogne.fr/stride#R1	R1	https://www.u-bourgogne.fr/stride#R2		2	5.06856	47.3106
User I	2018-04-23T15:08:34.064		https://www.u-bourgogne.fr/stride#R1	R1	https://www.u-bourgogne.fr/stride#R4		4	5.06805	47.3111
User I	2018-04-23T15:08:36.260		https://www.u-bourgogne.fr/stride#R1	R1	https://www.u-bourgogne.fr/stride#R2		2	5.06846	47.3108
User I	2018-04-23T15:08:38.568		https://www.u-bourgogne.fr/stride#R1	R1	https://www.u-bourgogne.fr/stride#R2		2	5.06832	47.3108
User I	2018-04-23T15:08:40.808		https://www.u-bourgogne.fr/stride#R1	R1	https://www.u-bourgogne.fr/stride#R2		2	5.06838	47.3108
User I	2018-04-23T15:08:44.172		https://www.u-bourgogne.fr/stride#R1	R1	https://www.u-bourgogne.fr/stride#R2		2	5.06798	47.31
User I	2018-04-23T15:08:46.184		https://www.u-bourgogne.fr/stride#R1	R1	https://www.u-bourgogne.fr/stride#R4		4	5.06867	47.3109
User I	2018-04-23T15:08:48.290		https://www.u-bourgogne.fr/stride#R1	R1	https://www.u-bourgogne.fr/stride#R4		4	5.06894	47.3107
User I	2018-04-23T15:08:50.301		https://www.u-bourgogne.fr/stride#R1	R1	https://www.u-bourgogne.fr/stride#R4		4	5.06874	47.3106
User I	2018-04-23T15:08:52.352		https://www.u-bourgogne.fr/stride#R1	R1	https://www.u-bourgogne.fr/stride#R4		4	5.06874	47.3106
User I	2018-04-23T15:08:54.375		https://www.u-bourgogne.fr/stride#R1	R1	https://www.u-bourgogne.fr/stride#R4		4	5.06871	47.3106
User I	2018-04-23T15:08:56.385		https://www.u-bourgogne.fr/stride#R1	R1	https://www.u-bourgogne.fr/stride#R4		4	5.0687	47.3106
User I	2018-04-23T15:08:58.425		https://www.u-bourgogne.fr/stride#R1	R1	https://www.u-bourgogne.fr/stride#R4		4	5.06868	47.3107
User I	2018-04-23T15:09:00.501		https://www.u-bourgogne.fr/stride#R1	R1	https://www.u-bourgogne.fr/stride#R4		4	5.06869	47.3106
User I	2018-04-23T15:09:02.604		https://www.u-bourgogne.fr/stride#R1	R1	https://www.u-bourgogne.fr/stride#R4		4	5.0687	47.3106
User I	2018-04-23T15:09:21.508		https://www.u-bourgogne.fr/stride#R1	R1	https://www.u-bourgogne.fr/stride#R4		4	5.06889	47.3107
User I	2018-04-23T15:09:55.231		https://www.u-bourgogne.fr/stride#R1	R1	https://www.u-bourgogne.fr/stride#R5		5	5.06823	47.3108
User I	2018-04-23T15:10:00.287		https://www.u-bourgogne.fr/stride#R1	R1	https://www.u-bourgogne.fr/stride#R2		2	5.06869	47.3106
User I	2018-04-23T15:25:00.663		https://www.u-bourgogne.fr/stride#R1	R1	https://www.u-bourgogne.fr/stride#R5		5	5.06862	47.3106
User I	2018-04-23T15:25:02.733		https://www.u-bourgogne.fr/stride#R1	R1	https://www.u-bourgogne.fr/stride#R5		5	5.06859	47.3107
User I	2018-04-23T15:25:04.839		https://www.u-bourgogne.fr/stride#R1	R1	https://www.u-bourgogne.fr/stride#R5		5	5.06844	47.3107
User I	2018-04-23T15:25:06.944		https://www.u-bourgogne.fr/stride#R1	R1	https://www.u-bourgogne.fr/stride#R5		5	5.06866	47.3108
User I	2018-04-23T15:25:09.071		https://www.u-bourgogne.fr/stride#R1	R1	https://www.u-bourgogne.fr/stride#R5		5	5.06859	47.3107
User I	2018-04-23T15:25:11.322		https://www.u-bourgogne.fr/stride#R1	R1	https://www.u-bourgogne.fr/stride#R5		5	5.06846	47.3107
User I	2018-04-23T15:25:13.368		https://www.u-bourgogne.fr/stride#R1	R1	https://www.u-bourgogne.fr/stride#R5		5	5.06846	47.3107
User I	2018-04-23T15:25:15.445		https://www.u-bourgogne.fr/stride#R1	R1	https://www.u-bourgogne.fr/stride#R5		5	5.06861	47.3107
User I	2018-04-23T15:25:17.466		https://www.u-bourgogne.fr/stride#R1	R1	https://www.u-bourgogne.fr/stride#R5		5	5.06845	47.3107
User I	2018-04-23T15:25:19.563		https://www.u-bourgogne.fr/stride#R1	R1	https://www.u-bourgogne.fr/stride#R5		5	5.06861	47.3107
User I	2018-04-23T15:25:21.815		https://www.u-bourgogne.fr/stride#R1	R1	https://www.u-bourgogne.fr/stride#R5		5	5.06866	47.3107
User I	2018-04-23T15:25:23.882		https://www.u-bourgogne.fr/stride#R1	R1	https://www.u-bourgogne.fr/stride#R5		5	5.06862	47.3107
User I	2018-04-23T15:25:25.922		https://www.u-bourgogne.fr/stride#R1	R1	https://www.u-bourgogne.fr/stride#R5		5	5.06846	47.3107
User I	2018-04-23T15:27:55.887		https://www.u-bourgogne.fr/stride#R1	R1	https://www.u-bourgogne.fr/stride#R2		2	5.06847	47.3112
User I	2018-04-23T15:27:57.921		https://www.u-bourgogne.fr/stride#R1	R1	https://www.u-bourgogne.fr/stride#R5		5	5.06858	47.3107
User I	2018-04-23T15:28:00.441		https://www.u-bourgogne.fr/stride#R1	R1	https://www.u-bourgogne.fr/stride#R5		5	5.06859	47.3107
User I	2018-04-23T15:28:02.476		https://www.u-bourgogne.fr/stride#R1	R1	https://www.u-bourgogne.fr/stride#R5		5	5.06859	47.3107
User I	2018-04-23T15:28:04.496		https://www.u-bourgogne.fr/stride#R1	R1	https://www.u-bourgogne.fr/stride#R5		5	5.06859	47.3107
User I	2018-04-23T15:28:06.842		https://www.u-bourgogne.fr/stride#R1	R1	https://www.u-bourgogne.fr/stride#R5		5	5.06845	47.3107
User I	2018-04-23T15:28:08.919		https://www.u-bourgogne.fr/stride#R1	R1	https://www.u-bourgogne.fr/stride#R5		5	5.06844	47.3107
User I	2018-04-23T15:28:10.940		https://www.u-bourgogne.fr/stride#R1	R1	https://www.u-bourgogne.fr/stride#R5		5	5.06844	47.3108
User I	2018-04-23T15:28:12.986		https://www.u-bourgogne.fr/stride#R1	R1	https://www.u-bourgogne.fr/stride#R5		5	5.0686	47.3108
User I	2018-04-23T15:28:15.074		https://www.u-bourgogne.fr/stride#R1	R1	https://www.u-bourgogne.fr/stride#R5		5	5.06847	47.3107
User I	2018-04-23T15:46:26.910		https://www.u-bourgogne.fr/stride#R1	R1	https://www.u-bourgogne.fr/stride#R2		2	5.06555	47.3107
User I	2018-04-23T15:46:28.978		https://www.u-bourgogne.fr/stride#R1	R1	https://www.u-bourgogne.fr/stride#R2		2	5.06853	47.3106
User I	2018-04-23T15:46:31.002		https://www.u-bourgogne.fr/stride#R1	R1	https://www.u-bourgogne.fr/stride#R2		2	5.06877	47.3108
User I	2018-04-23T15:46:33.259		https://www.u-bourgogne.fr/stride#R1	R1	https://www.u-bourgogne.fr/stride#R2		2	5.06834	47.3106
User I	2018-04-23T15:46:35.467		https://www.u-bourgogne.fr/stride#R1	R1	https://www.u-bourgogne.fr/stride#R2		2	5.06848	47.3106
User I	2018-04-23T15:46:37.604		https://www.u-bourgogne.fr/stride#R1	R1	https://www.u-bourgogne.fr/stride#R2		2	5.06845	47.3106
User I	2018-04-23T15:46:39.717		https://www.u-bourgogne.fr/stride#R1	R1	https://www.u-bourgogne.fr/stride#R2		2	5.0688	47.3107
User I	2018-04-23T15:46:41.819		https://www.u-bourgogne.fr/stride#R1	R1	https://www.u-bourgogne.fr/stride#R2		2	5.06851	47.3106
User I	2018-04-23T15:46:43.866		https://www.u-bourgogne.fr/stride#R1	R1	https://www.u-bourgogne.fr/stride#R2		2	5.06877	47.3108
User I	2018-04-23T15:46:46.033		https://www.u-bourgogne.fr/stride#R1	R1	https://www.u-bourgogne.fr/stride#R2		2	5.06876	47.3108
User I	2018-04-23T15:46:48.234		https://www.u-bourgogne.fr/stride#R1	R1	https://www.u-bourgogne.fr/stride#R2		2	5.06876	47.3108
User I	2018-04-23T15:46:50.297		https://www.u-bourgogne.fr/stride#R1	R1	https://www.u-bourgogne.fr/stride#R2		2	5.06874	47.3108
User I	2018-04-23T15:46:52.319		https://www.u-bourgogne.fr/stride#R1	R1	https://www.u-bourgogne.fr/stride#R2		2	5.06852	47.3106
User I	2018-04-23T15:46:54.362		https://www.u-bourgogne.fr/stride#R1	R1	https://www.u-bourgogne.fr/stride#R2		2	5.06847	47.3107
User I	2018-04-23T15:46:56.576		https://www.u-bourgogne.fr/stride#R1	R1	https://www.u-bourgogne.fr/stride#R2		2	5.0685	47.3106
User I	2018-04-23T15:46:58.589		https://www.u-bourgogne.fr/stride#R1	R1	https://www.u-bourgogne.fr/stride#R2		2	5.06856	47.3106
User I	2018-04-23T15:47:00.624		https://www.u-bourgogne.fr/stride#R1	R1	https://www.u-bourgogne.fr/stride#R2		2	5.06844	47.3106
User I	2018-04-23T15:47:02.844		https://www.u-bourgogne.fr/stride#R1	R1	https://www.u-bourgogne.fr/stride#R2		2	5.06845	47.3106
User I	2018-04-23T15:47:04.860		https://www.u-bourgogne.fr/stride#R1	R1	https://www.u-bourgogne.fr/stride#R2		2	5.06872	47.3108
User I	2018-04-23T15:47:07.770		https://www.u-bourgogne.fr/stride#R1	R1	https://www.u-bourgogne.fr/stride#R2		2	5.06892	47.3105
User I	2018-04-23T15:47:09.821		https://www.u-bourgogne.fr/stride#R1	R1	https://www.u-bourgogne.fr/stride#R2		2	5.06871	47.3108
User I	2018-04-23T15:47:11.923		https://www.u-bourgogne.fr/stride#R1	R1	https://www.u-bourgogne.fr/stride#R2		2	5.06867	47.3108
User I	2018-04-23T15:47:13.968		https://www.u-bourgogne.fr/stride#R1	R1	https://www.u-bourgogne.fr/stride#R2		2	5.06844	47.3107
User I	2018-04-23T15:47:15.976		https://www.u-bourgogne.fr/stride#R1	R1	https://www.u-bourgogne.fr/stride#R2		2	5.06841	47.3107
User I	2018-04-23T15:47:18.266		https://www.u-bourgogne.fr/stride#R1	R1	https://www.u-bourgogne.fr/stride#R2		2	5.06892	47.3105
User I	2018-04-23T15:47:20.327		https://www.u-bourgogne.fr/stride#R1	R1	https://www.u-bourgogne.fr/stride#R2		2	5.06872	47.3109
User I	2018-04-23T15:47:23.074		https://www.u-bourgogne.fr/stride#R1	R1	https://www.u-bourgogne.fr/stride#R2		2	5.06833	47.3107
User I	2018-04-23T15:47:25.344		https://www.u-bourgogne.fr/stride#R1	R1	https://www.u-bourgogne.fr/stride#R2		2	5.06871	47.3108
User I	2018-04-23T15:47:27.388		https://www.u-bourgogne.fr/stride#R1	R1	https://www.u-bourgogne.fr/stride#R2		2	5.06886	47.3112
User I	2018-04-23T15:47:29.446		https://www.u-bourgogne.fr/stride#R1	R1	https://www.u-bourgogne.fr/stride#R2		2	5.06877	47.3107
User I	2018-04-23T15:47:31.470		https://www.u-bourgogne.fr/stride#R1	R1	https://www.u-bourgogne.fr/stride#R2		2	5.06876	47.3106
User I	2018-04-23T15:47:33.483		https://www.u-bourgogne.fr/stride#R1	R1	https://www.u-bourgogne.fr/stride#R2		2	5.06887	47.3107
User I	2018-04-23T15:47:35.848		https://www.u-bourgogne.fr/stride#R1	R1	https://www.u-bourgogne.fr/stride#R2		2	5.06862	47.3106
User I	2018-04-23T15:47:37.864		https://www.u-bourgogne.fr/stride#R1	R1	https://www.u-bourgogne.fr/stride#R2		2	5.0685	47.3106
User I	2018-04-23T15:47:39.955		https://www.u-bourgogne.fr/stride#R1	R1	https://www.u-bourgogne.fr/stride#R2		2	5.06852	47.3107
User I	2018-04-23T15:47:41.989		https://www.u-bourgogne.fr/stride#R1	R1	https://www.u-bourgogne.fr/stride#R2		2	5.06849	47.3106
User I	2018-04-23T15:47:44.029		https://www.u-bourgogne.fr/stride#R1	R1	https://www.u-bourgogne.fr/stride#R2		2	5.06848	47.3106
User I	2018-04-23T15:47:46.042		https://www.u-bourgogne.fr/stride#R1	R1	https://www.u-bourgogne.fr/stride#R2		2	5.06879	47.3107
User I	2018-04-23T15:47:48.197		https://www.u-bourgogne.fr/stride#R1	R1	https://www.u-bourgogne.fr/stride#R2		2	5.06878	47.3108
User I	2018-04-23T15:47:50.223		https://www.u-bourgogne.fr/stride#R1	R1	https://www.u-bourgogne.fr/stride#R2		2	5.06877	47.3107
User I	2018-04-23T15:47:52.754		https://www.u-bourgogne.fr/stride#R1	R1	https://www.u-bourgogne.fr/stride#R2		2	5.06873	47.3107
User I	2018-04-23T15:47:55.339		https://www.u-bourgogne.fr/stride#R1	R1	https://www.u-bourgogne.fr/stride#R2		2	5.06832	47.3107
User I	2018-04-23T15:47:57.590		https://www.u-bourgogne.fr/stride#R1	R1	https://www.u-bourgogne.fr/stride#R2		2	5.06869	47.3109
User I	2018-04-24T10:29:47.642		https://www.u-bourgogne.fr/stride#R1	R1	https://www.u-bourgogne.fr/stride#R4		4	5.07751	47.3143
User I	2018-04-24T10:29:49.713		https://www.u-bourgogne.fr/stride#R1	R1	https://www.u-bourgogne.fr/stride#R4		4	5.07744	47.314
User I	2018-04-24T10:29:51.769		https://www.u-bourgogne.fr/stride#R1	R1	https://www.u-bourgogne.fr/stride#R4		4	5.07761	47.3141
User I	2018-04-24T10:32:10.368		https://www.u-bourgogne.fr/stride#R1	R1	https://www.u-bourgogne.fr/stride#R4		4	5.07707	47.314
User I	2018-04-24T10:32:12.440		https://www.u-bourgogne.fr/stride#R1	R1	https://www.u-bourgogne.fr/stride#R4		4	5.07771	47.314
User I	2018-04-24T10:32:14.524		https://www.u-bourgogne.fr/stride#R1	R1	https://www.u-bourgogne.fr/stride#R4		4	5.07766	47.314
User I	2018-04-24T10:34:57.206		https://www.u-bourgogne.fr/stride#R1	R1	https://www.u-bourgogne.fr/stride#R4		4	5.07788	47.3139
User I	2018-04-24T10:34:59.319		https://www.u-bourgogne.fr/stride#R1	R1	https://www.u-bourgogne.fr/stride#R4		4	5.07766	47.314
User I	2018-04-24T10:35:02.216		https://www.u-bourgogne.fr/stride#R1	R1	https://www.u-bourgogne.fr/stride#R4		4	5.07763	47.314
User I	2018-04-24T10:41:30.080		https://www.u-bourgogne.fr/stride#R1	R1	https://www.u-bourgogne.fr/stride#R4		4	5.07784	47.3139
User I	2018-04-24T10:41:32.606		https://www.u-bourgogne.fr/stride#R1	R1	https://www.u-bourgogne.fr/stride#R4		4	5.07771	47.3143
User I	2018-04-24T10:41:34.698		https://www.u-bourgogne.fr/stride#R1	R1	https://www.u-bourgogne.fr/stride#R4		4	5.07777	47.3142
User I	2018-04-24T10:43:13.084		https://www.u-bourgogne.fr/stride#R1	R1	https://www.u-bourgogne.fr/stride#R4		4	5.07719	47.3139
User I	2018-04-24T10:43:41.975		https://www.u-bourgogne.fr/stride#R1	R1	https://www.u-bourgogne.fr/stride#R4		4	5.07757	47.314
User I	2018-04-24T10:43:44.008		https://www.u-bourgogne.fr/stride#R1	R1	https://www.u-bourgogne.fr/stride#R4		4	5.07761	47.314
User I	2018-04-24T10:43:52.472		https://www.u-bourgogne.fr/stride#R1	R1	https://www.u-bourgogne.fr/stride#R4		4	5.07754	47.314
User I	2018-04-24T10:43:54.588		https://www.u-bourgogne.fr/stride#R1	R1	https://www.u-bourgogne.fr/stride#R4		4	5.07753	47.314
User I	2018-04-24T10:43:56.686		https://www.u-bourgogne.fr/stride#R1	R1	https://www.u-bourgogne.fr/stride#R4		4	5.07754	47.314
User I	2018-04-24T10:45:51.711		https://www.u-bourgogne.fr/stride#R1	R1	https://www.u-bourgogne.fr/stride#R4		4	5.07763	47.3138
User I	2018-04-24T10:45:53.819		https://www.u-bourgogne.fr/stride#R1	R1	https://www.u-bourgogne.fr/stride#R4		4	5.07768	47.314
User I	2018-04-24T10:45:55.967		https://www.u-bourgogne.fr/stride#R1	R1	https://www.u-bourgogne.fr/stride#R4		4	5.07771	47.3141
User I	2018-04-24T10:46:14.124		https://www.u-bourgogne.fr/stride#R1	R1	https://www.u-bourgogne.fr/stride#R4		4	5.07763	47.314
User I	2018-04-24T10:48:17.652		https://www.u-bourgogne.fr/stride#R1	R1	https://www.u-bourgogne.fr/stride#R4		4	5.07765	47.3139
User I	2018-04-24T10:48:19.756		https://www.u-bourgogne.fr/stride#R1	R1	https://www.u-bourgogne.fr/stride#R4		4	5.07754	47.314
User I	2018-04-24T10:48:32.316		https://www.u-bourgogne.fr/stride#R1	R1	https://www.u-bourgogne.fr/stride#R4		4	5.07715	47.3141
User I	2018-04-24T10:55:26.781		https://www.u-bourgogne.fr/stride#R1	R1	https://www.u-bourgogne.fr/stride#R4		4	5.07781	47.3142
User I	2018-04-24T10:55:28.932		https://www.u-bourgogne.fr/stride#R1	R1	https://www.u-bourgogne.fr/stride#R4		4	5.07777	47.3141
User I	2018-04-24T10:55:30.973		https://www.u-bourgogne.fr/stride#R1	R1	https://www.u-bourgogne.fr/stride#R4		4	5.0776	47.314
User I	2018-04-24T10:55:33.006		https://www.u-bourgogne.fr/stride#R1	R1	https://www.u-bourgogne.fr/stride#R4		4	5.07748	47.314
User I	2018-04-24T10:55:35.135		https://www.u-bourgogne.fr/stride#R1	R1	https://www.u-bourgogne.fr/stride#R4		4	5.07744	47.3142
User I	2018-04-24T10:55:45.418		https://www.u-bourgogne.fr/stride#R1	R1	https://www.u-bourgogne.fr/stride#R4		4	5.07769	47.314
User I	2018-04-24T11:00:38.274		https://www.u-bourgogne.fr/stride#R1	R1	https://www.u-bourgogne.fr/stride#R4		4	5.07756	47.314
User I	2018-04-24T11:00:40.401		https://www.u-bourgogne.fr/stride#R1	R1	https://www.u-bourgogne.fr/stride#R4		4	5.07762	47.314
User I	2018-04-24T11:00:42.516		https://www.u-bourgogne.fr/stride#R1	R1	https://www.u-bourgogne.fr/stride#R4		4	5.07765	47.3141
User I	2018-04-24T11:00:59.717		https://www.u-bourgogne.fr/stride#R1	R1	https://www.u-bourgogne.fr/stride#R4		4	5.07758	47.3144
User I	2018-04-24T11:04:41.128		https://www.u-bourgogne.fr/stride#R1	R1	https://www.u-bourgogne.fr/stride#R4		4	5.07767	47.3141
User I	2018-04-24T11:04:43.593		https://www.u-bourgogne.fr/stride#R1	R1	https://www.u-bourgogne.fr/stride#R4		4	5.07751	47.314
User I	2018-04-24T11:04:53.074		https://www.u-bourgogne.fr/stride#R1	R1	https://www.u-bourgogne.fr/stride#R4		4	5.07772	47.3142
User I	2018-04-24T11:04:55.144		https://www.u-bourgogne.fr/stride#R1	R1	https://www.u-bourgogne.fr/stride#R4		4	5.07734	47.314
User I	2018-04-24T11:07:40.411		https://www.u-bourgogne.fr/stride#R1	R1	https://www.u-bourgogne.fr/stride#R4		4	5.07766	47.314
User I	2018-04-24T11:07:42.551		https://www.u-bourgogne.fr/stride#R1	R1	https://www.u-bourgogne.fr/stride#R4		4	5.07759	47.314
User I	2018-04-24T11:07:44.628		https://www.u-bourgogne.fr/stride#R1	R1	https://www.u-bourgogne.fr/stride#R4		4	5.07755	47.314
User I	2018-04-24T11:07:56.512		https://www.u-bourgogne.fr/stride#R1	R1	https://www.u-bourgogne.fr/stride#R4		4	5.07754	47.314
User I	2018-04-24T11:07:58.617		https://www.u-bourgogne.fr/stride#R1	R1	https://www.u-bourgogne.fr/stride#R4		4	5.07754	47.314
User I	2018-04-24T11:08:29.769		https://www.u-bourgogne.fr/stride#R1	R1	https://www.u-bourgogne.fr/stride#R4		4	5.07757	47.3139
User I	2018-04-24T11:08:32.277		https://www.u-bourgogne.fr/stride#R1	R1	https://www.u-bourgogne.fr/stride#R4		4	5.07766	47.3139
User I	2018-04-24T11:08:34.348		https://www.u-bourgogne.fr/stride#R1	R1	https://www.u-bourgogne.fr/stride#R4		4	5.07755	47.3139
User I	2018-04-24T11:13:32.429		https://www.u-bourgogne.fr/stride#R1	R1	https://www.u-bourgogne.fr/stride#R4		4	5.07741	47.314
User I	2018-04-24T11:13:34.587		https://www.u-bourgogne.fr/stride#R1	R1	https://www.u-bourgogne.fr/stride#R4		4	5.07759	47.3142
User I	2018-04-24T11:13:45.588		https://www.u-bourgogne.fr/stride#R1	R1	https://www.u-bourgogne.fr/stride#R4		4	5.07761	47.314
User I	2018-04-24T11:13:47.736		https://www.u-bourgogne.fr/stride#R1	R1	https://www.u-bourgogne.fr/stride#R4		4	5.07773	47.3143
User I	2018-04-24T11:21:26.299		https://www.u-bourgogne.fr/stride#R1	R1	https://www.u-bourgogne.fr/stride#R4		4	5.07775	47.3141
User I	2018-04-24T11:21:29.422		https://www.u-bourgogne.fr/stride#R1	R1	https://www.u-bourgogne.fr/stride#R4		4	5.07786	47.3141
User I	2018-04-24T11:40:44.316		https://www.u-bourgogne.fr/stride#R1	R1	https://www.u-bourgogne.fr/stride#R4		4	5.07728	47.3143
User I	2018-04-24T11:40:44.361		https://www.u-bourgogne.fr/stride#R1	R1	https://www.u-bourgogne.fr/stride#R4		4	5.07728	47.3143
User I	2018-04-24T11:40:44.368		https://www.u-bourgogne.fr/stride#R1	R1	https://www.u-bourgogne.fr/stride#R4		4	5.07728	47.3143
User I	2018-04-24T11:40:46.568		https://www.u-bourgogne.fr/stride#R1	R1	https://www.u-bourgogne.fr/stride#R4		4	5.07757	47.314
User I	2018-04-24T11:40:46.580		https://www.u-bourgogne.fr/stride#R1	R1	https://www.u-bourgogne.fr/stride#R4		4	5.07757	47.314
User I	2018-04-24T11:40:46.591		https://www.u-bourgogne.fr/stride#R1	R1	https://www.u-bourgogne.fr/stride#R4		4	5.07757	47.314
User I	2018-04-24T11:40:48.672		https://www.u-bourgogne.fr/stride#R1	R1	https://www.u-bourgogne.fr/stride#R4		4	5.07767	47.314
User I	2018-04-24T11:40:48.685		https://www.u-bourgogne.fr/stride#R1	R1	https://www.u-bourgogne.fr/stride#R4		4	5.07767	47.314
User I	2018-04-24T11:40:48.697		https://www.u-bourgogne.fr/stride#R1	R1	https://www.u-bourgogne.fr/stride#R4		4	5.07767	47.314
User I	2018-04-24T11:42:26.548		https://www.u-bourgogne.fr/stride#R1	R1	https://www.u-bourgogne.fr/stride#R4		4	5.07765	47.314
User I	2018-04-24T11:42:28.637		https://www.u-bourgogne.fr/stride#R1	R1	https://www.u-bourgogne.fr/stride#R4		4	5.07766	47.314
User I	2018-04-24T11:42:45.216		https://www.u-bourgogne.fr/stride#R1	R1	https://www.u-bourgogne.fr/stride#R4		4	5.07762	47.314
User I	2018-04-24T11:42:47.286		https://www.u-bourgogne.fr/stride#R1	R1	https://www.u-bourgogne.fr/stride#R4		4	5.07756	47.314
User I	2018-04-24T11:42:49.596		https://www.u-bourgogne.fr/stride#R1	R1	https://www.u-bourgogne.fr/stride#R4		4	5.07756	47.314
User I	2018-04-24T11:44:52.374		https://www.u-bourgogne.fr/stride#R1	R1	https://www.u-bourgogne.fr/stride#R4		4	5.07777	47.3141
User I	2018-04-24T11:44:54.481		https://www.u-bourgogne.fr/stride#R1	R1	https://www.u-bourgogne.fr/stride#R4		4	5.07765	47.3142
User I	2018-04-24T11:44:56.536		https://www.u-bourgogne.fr/stride#R1	R1	https://www.u-bourgogne.fr/stride#R4		4	5.07767	47.3141
User I	2018-04-24T11:45:29.346		https://www.u-bourgogne.fr/stride#R1	R1	https://www.u-bourgogne.fr/stride#R4		4	5.07724	47.3141
User I	2018-04-24T11:45:31.405		https://www.u-bourgogne.fr/stride#R1	R1	https://www.u-bourgogne.fr/stride#R4		4	5.07737	47.314
User I	2018-04-24T11:48:39.288		https://www.u-bourgogne.fr/stride#R1	R1	https://www.u-bourgogne.fr/stride#R4		4	5.07745	47.314
User I	2018-04-24T11:48:41.454		https://www.u-bourgogne.fr/stride#R1	R1	https://www.u-bourgogne.fr/stride#R4		4	5.07745	47.314
User I	2018-04-24T11:48:43.555		https://www.u-bourgogne.fr/stride#R1	R1	https://www.u-bourgogne.fr/stride#R4		4	5.07753	47.314
User I	2018-04-24T11:48:58.309		https://www.u-bourgogne.fr/stride#R1	R1	https://www.u-bourgogne.fr/stride#R4		4	5.07755	47.314
User I	2018-04-24T11:49:00.390		https://www.u-bourgogne.fr/stride#R1	R1	https://www.u-bourgogne.fr/stride#R4		4	5.07765	47.3141
User I	2018-04-24T11:49:09.996		https://www.u-bourgogne.fr/stride#R1	R1	https://www.u-bourgogne.fr/stride#R4		4	5.07706	47.3138
User I	2018-04-24T11:49:13.018		https://www.u-bourgogne.fr/stride#R1	R1	https://www.u-bourgogne.fr/stride#R4		4	5.07692	47.314
User I	2018-04-24T11:53:27.655		https://www.u-bourgogne.fr/stride#R1	R1	https://www.u-bourgogne.fr/stride#R4		4	5.07737	47.314
User I	2018-04-24T11:53:30.027		https://www.u-bourgogne.fr/stride#R1	R1	https://www.u-bourgogne.fr/stride#R4		4	5.07763	47.314
User I	2018-04-24T11:53:40.332		https://www.u-bourgogne.fr/stride#R1	R1	https://www.u-bourgogne.fr/stride#R4		4	5.07758	47.3139
User I	2018-04-24T11:53:42.431		https://www.u-bourgogne.fr/stride#R1	R1	https://www.u-bourgogne.fr/stride#R4		4	5.07771	47.314
User I	2018-04-24T13:51:44.961		https://www.u-bourgogne.fr/stride#R1	R1	https://www.u-bourgogne.fr/stride#R4		4	5.07747	47.3143
User I	2018-04-24T13:51:47.079		https://www.u-bourgogne.fr/stride#R1	R1	https://www.u-bourgogne.fr/stride#R4		4	5.07734	47.314
User I	2018-04-24T13:51:49.185		https://www.u-bourgogne.fr/stride#R1	R1	https://www.u-bourgogne.fr/stride#R4		4	5.07767	47.3141
User I	2018-04-24T13:51:51.277		https://www.u-bourgogne.fr/stride#R1	R1	https://www.u-bourgogne.fr/stride#R4		4	5.07749	47.314
User I	2018-04-24T13:51:53.376		https://www.u-bourgogne.fr/stride#R1	R1	https://www.u-bourgogne.fr/stride#R4		4	5.07763	47.3141
User I	2018-04-24T13:51:55.485		https://www.u-bourgogne.fr/stride#R1	R1	https://www.u-bourgogne.fr/stride#R4		4	5.07735	47.3141
User I	2018-04-24T13:51:57.565		https://www.u-bourgogne.fr/stride#R1	R1	https://www.u-bourgogne.fr/stride#R4		4	5.07759	47.3142
User I	2018-04-24T13:51:59.670		https://www.u-bourgogne.fr/stride#R1	R1	https://www.u-bourgogne.fr/stride#R4		4	5.07759	47.3141
User I	2018-04-24T13:52:01.785		https://www.u-bourgogne.fr/stride#R1	R1	https://www.u-bourgogne.fr/stride#R4		4	5.07749	47.314
User I	2018-04-24T13:52:03.885		https://www.u-bourgogne.fr/stride#R1	R1	https://www.u-bourgogne.fr/stride#R4		4	5.07756	47.314
User I	2018-04-24T13:57:33.190		https://www.u-bourgogne.fr/stride#R1	R1	https://www.u-bourgogne.fr/stride#R4		4	5.07759	47.3142
User I	2018-04-24T13:57:35.316		https://www.u-bourgogne.fr/stride#R1	R1	https://www.u-bourgogne.fr/stride#R4		4	5.07757	47.314
User I	2018-04-24T13:57:51.673		https://www.u-bourgogne.fr/stride#R1	R1	https://www.u-bourgogne.fr/stride#R4		4	5.07732	47.3141
User I	2018-04-24T14:01:52.527		https://www.u-bourgogne.fr/stride#R1	R1	https://www.u-bourgogne.fr/stride#R4		4	5.07756	47.314
User I	2018-04-24T14:01:54.626		https://www.u-bourgogne.fr/stride#R1	R1	https://www.u-bourgogne.fr/stride#R4		4	5.07754	47.314
User I	2018-04-24T14:02:11.884		https://www.u-bourgogne.fr/stride#R1	R1	https://www.u-bourgogne.fr/stride#R4		4	5.0774	47.3142
User I	2018-04-24T14:09:49		https://www.u-bourgogne.fr/stride#R1	R1	https://www.u-bourgogne.fr/stride#R4		4	5.07774	47.314
User I	2018-04-24T14:09:51.217		https://www.u-bourgogne.fr/stride#R1	R1	https://www.u-bourgogne.fr/stride#R4		4	5.07762	47.314
User I	2018-04-24T14:09:53.269		https://www.u-bourgogne.fr/stride#R1	R1	https://www.u-bourgogne.fr/stride#R4		4	5.07759	47.314
User I	2018-04-24T14:09:55.379		https://www.u-bourgogne.fr/stride#R1	R1	https://www.u-bourgogne.fr/stride#R4		4	5.07758	47.314
User I	2018-04-24T14:09:57.465		https://www.u-bourgogne.fr/stride#R1	R1	https://www.u-bourgogne.fr/stride#R4		4	5.07759	47.314
User I	2018-04-24T14:09:59.564		https://www.u-bourgogne.fr/stride#R1	R1	https://www.u-bourgogne.fr/stride#R4		4	5.07758	47.3141
User I	2018-04-24T14:10:01.675		https://www.u-bourgogne.fr/stride#R1	R1	https://www.u-bourgogne.fr/stride#R4		4	5.07757	47.314
User I	2018-04-24T14:10:03.781		https://www.u-bourgogne.fr/stride#R1	R1	https://www.u-bourgogne.fr/stride#R4		4	5.07753	47.314
User I	2018-04-24T14:10:05.890		https://www.u-bourgogne.fr/stride#R1	R1	https://www.u-bourgogne.fr/stride#R4		4	5.07761	47.3141
User I	2018-04-24T14:10:08.148		https://www.u-bourgogne.fr/stride#R1	R1	https://www.u-bourgogne.fr/stride#R4		4	5.07769	47.3141
User I	2018-04-24T14:14:00.088		https://www.u-bourgogne.fr/stride#R1	R1	https://www.u-bourgogne.fr/stride#R4		4	5.07762	47.3139
User I	2018-04-24T14:14:02.255		https://www.u-bourgogne.fr/stride#R1	R1	https://www.u-bourgogne.fr/stride#R4		4	5.07762	47.314
User I	2018-04-24T14:14:04.330		https://www.u-bourgogne.fr/stride#R1	R1	https://www.u-bourgogne.fr/stride#R4		4	5.07764	47.314
User I	2018-04-24T14:14:06.502		https://www.u-bourgogne.fr/stride#R1	R1	https://www.u-bourgogne.fr/stride#R4		4	5.07764	47.314
User I	2018-04-24T14:14:08.774		https://www.u-bourgogne.fr/stride#R1	R1	https://www.u-bourgogne.fr/stride#R4		4	5.07764	47.3141
User I	2018-04-24T14:14:10.801		https://www.u-bourgogne.fr/stride#R1	R1	https://www.u-bourgogne.fr/stride#R4		4	5.07731	47.3141
User I	2018-04-24T14:14:12.871		https://www.u-bourgogne.fr/stride#R1	R1	https://www.u-bourgogne.fr/stride#R4		4	5.07739	47.3142
User I	2018-04-24T14:14:14.901		https://www.u-bourgogne.fr/stride#R1	R1	https://www.u-bourgogne.fr/stride#R4		4	5.07754	47.3142
User I	2018-04-24T14:14:16.946		https://www.u-bourgogne.fr/stride#R1	R1	https://www.u-bourgogne.fr/stride#R4		4	5.07759	47.3142
User I	2018-04-24T14:14:19.028		https://www.u-bourgogne.fr/stride#R1	R1	https://www.u-bourgogne.fr/stride#R4		4	5.07765	47.3141
User I	2018-04-24T14:14:21.130		https://www.u-bourgogne.fr/stride#R1	R1	https://www.u-bourgogne.fr/stride#R4		4	5.07766	47.3141
User I	2018-04-24T14:16:41.475		https://www.u-bourgogne.fr/stride#R1	R1	https://www.u-bourgogne.fr/stride#R4		4	5.07735	47.314
User I	2018-04-24T14:16:43.578		https://www.u-bourgogne.fr/stride#R1	R1	https://www.u-bourgogne.fr/stride#R4		4	5.07732	47.314
User I	2018-04-24T14:33:27.778		https://www.u-bourgogne.fr/stride#R1	R1	https://www.u-bourgogne.fr/stride#R2		2	5.06846	47.311
User I	2018-04-24T14:33:30.732		https://www.u-bourgogne.fr/stride#R1	R1	https://www.u-bourgogne.fr/stride#R2		2	5.06774	47.3114
User I	2018-04-24T14:33:32.753		https://www.u-bourgogne.fr/stride#R1	R1	https://www.u-bourgogne.fr/stride#R2		2	5.06823	47.3107
User I	2018-04-24T14:33:34.808		https://www.u-bourgogne.fr/stride#R1	R1	https://www.u-bourgogne.fr/stride#R2		2	5.06862	47.311
User I	2018-04-24T14:33:36.886		https://www.u-bourgogne.fr/stride#R1	R1	https://www.u-bourgogne.fr/stride#R2		2	5.06816	47.3107
User I	2018-04-24T14:33:39.365		https://www.u-bourgogne.fr/stride#R1	R1	https://www.u-bourgogne.fr/stride#R2		2	5.0683	47.31
User I	2018-04-24T14:33:41.610		https://www.u-bourgogne.fr/stride#R1	R1	https://www.u-bourgogne.fr/stride#R2		2	5.06799	47.3108
User I	2018-04-24T14:33:43.807		https://www.u-bourgogne.fr/stride#R1	R1	https://www.u-bourgogne.fr/stride#R2		2	5.06843	47.311
User I	2018-04-24T14:33:45.983		https://www.u-bourgogne.fr/stride#R1	R1	https://www.u-bourgogne.fr/stride#R2		2	5.06813	47.3107
User I	2018-04-24T14:33:48.021		https://www.u-bourgogne.fr/stride#R1	R1	https://www.u-bourgogne.fr/stride#R2		2	5.06887	47.3106
User I	2018-04-24T14:33:50.051		https://www.u-bourgogne.fr/stride#R1	R1	https://www.u-bourgogne.fr/stride#R2		2	5.06887	47.311
User I	2018-04-24T14:33:52.121		https://www.u-bourgogne.fr/stride#R1	R1	https://www.u-bourgogne.fr/stride#R2		2	5.06847	47.3109
User I	2018-04-24T14:33:55.097		https://www.u-bourgogne.fr/stride#R1	R1	https://www.u-bourgogne.fr/stride#R5		5	5.06842	47.3096
User I	2018-04-24T14:33:57.195		https://www.u-bourgogne.fr/stride#R1	R1	https://www.u-bourgogne.fr/stride#R2		2	5.0685	47.3107
User I	2018-04-24T14:33:59.223		https://www.u-bourgogne.fr/stride#R1	R1	https://www.u-bourgogne.fr/stride#R2		2	5.06866	47.3107
User I	2018-04-24T14:34:01.247		https://www.u-bourgogne.fr/stride#R1	R1	https://www.u-bourgogne.fr/stride#R2		2	5.0686	47.3106
User I	2018-04-24T14:34:03.685		https://www.u-bourgogne.fr/stride#R1	R1	https://www.u-bourgogne.fr/stride#R2		2	5.06854	47.3107
User I	2018-04-24T14:34:05.730		https://www.u-bourgogne.fr/stride#R1	R1	https://www.u-bourgogne.fr/stride#R2		2	5.06858	47.3107
User I	2018-04-24T14:34:07.901		https://www.u-bourgogne.fr/stride#R1	R1	https://www.u-bourgogne.fr/stride#R2		2	5.06856	47.3108
User I	2018-04-24T14:34:10.049		https://www.u-bourgogne.fr/stride#R1	R1	https://www.u-bourgogne.fr/stride#R2		2	5.06849	47.3105
User I	2018-04-24T14:34:12.069		https://www.u-bourgogne.fr/stride#R1	R1	https://www.u-bourgogne.fr/stride#R5		5	5.06814	47.3105
User I	2018-04-24T14:34:14.177		https://www.u-bourgogne.fr/stride#R1	R1	https://www.u-bourgogne.fr/stride#R2		2	5.06856	47.3106
User I	2018-04-24T14:34:16.736		https://www.u-bourgogne.fr/stride#R1	R1	https://www.u-bourgogne.fr/stride#R5		5	5.06868	47.3104
User I	2018-04-24T14:34:18.761		https://www.u-bourgogne.fr/stride#R1	R1	https://www.u-bourgogne.fr/stride#R2		2	5.06869	47.3106
User I	2018-04-24T14:34:20.925		https://www.u-bourgogne.fr/stride#R1	R1	https://www.u-bourgogne.fr/stride#R5		5	5.06861	47.3106
User I	2018-04-24T14:34:23.116		https://www.u-bourgogne.fr/stride#R1	R1	https://www.u-bourgogne.fr/stride#R5		5	5.0679	47.3104
User I	2018-04-24T14:34:25.851		https://www.u-bourgogne.fr/stride#R1	R1	https://www.u-bourgogne.fr/stride#R2		2	5.06819	47.3107
User I	2018-04-24T14:34:28.074		https://www.u-bourgogne.fr/stride#R1	R1	https://www.u-bourgogne.fr/stride#R5		5	5.06892	47.3108
User I	2018-04-24T14:34:30.317		https://www.u-bourgogne.fr/stride#R1	R1	https://www.u-bourgogne.fr/stride#R2		2	5.06822	47.3106
User I	2018-04-24T14:34:32.379		https://www.u-bourgogne.fr/stride#R1	R1	https://www.u-bourgogne.fr/stride#R5		5	5.06887	47.3108
User I	2018-04-24T14:34:35.582		https://www.u-bourgogne.fr/stride#R1	R1	https://www.u-bourgogne.fr/stride#R5		5	5.06878	47.3109
User I	2018-04-24T14:34:37.811		https://www.u-bourgogne.fr/stride#R1	R1	https://www.u-bourgogne.fr/stride#R5		5	5.06863	47.3108
User I	2018-04-24T14:34:39.861		https://www.u-bourgogne.fr/stride#R1	R1	https://www.u-bourgogne.fr/stride#R5		5	5.06885	47.3107
User I	2018-04-24T14:34:41.917		https://www.u-bourgogne.fr/stride#R1	R1	https://www.u-bourgogne.fr/stride#R5		5	5.06895	47.3107
User I	2018-04-24T14:34:43.929		https://www.u-bourgogne.fr/stride#R1	R1	https://www.u-bourgogne.fr/stride#R2		2	5.06834	47.3106
User I	2018-04-24T14:34:46.061		https://www.u-bourgogne.fr/stride#R1	R1	https://www.u-bourgogne.fr/stride#R2		2	5.06922	47.3099
User I	2018-04-24T14:34:48.157		https://www.u-bourgogne.fr/stride#R1	R1	https://www.u-bourgogne.fr/stride#R5		5	5.06867	47.3108
User I	2018-04-24T14:34:50.216		https://www.u-bourgogne.fr/stride#R1	R1	https://www.u-bourgogne.fr/stride#R2		2	5.06898	47.3107
User I	2018-04-24T14:34:52.229		https://www.u-bourgogne.fr/stride#R1	R1	https://www.u-bourgogne.fr/stride#R5		5	5.06851	47.3107
User I	2018-04-24T14:34:54.296		https://www.u-bourgogne.fr/stride#R1	R1	https://www.u-bourgogne.fr/stride#R5		5	5.06854	47.3108
User I	2018-04-24T14:34:56.338		https://www.u-bourgogne.fr/stride#R1	R1	https://www.u-bourgogne.fr/stride#R5		5	5.06869	47.3106
User I	2018-04-24T14:34:58.377		https://www.u-bourgogne.fr/stride#R1	R1	https://www.u-bourgogne.fr/stride#R5		5	5.06851	47.3107
User I	2018-04-24T14:35:00.440		https://www.u-bourgogne.fr/stride#R1	R1	https://www.u-bourgogne.fr/stride#R5		5	5.0685	47.3107
User I	2018-04-24T14:35:02.553		https://www.u-bourgogne.fr/stride#R1	R1	https://www.u-bourgogne.fr/stride#R5		5	5.06849	47.3107
User I	2018-04-24T14:35:04.812		https://www.u-bourgogne.fr/stride#R1	R1	https://www.u-bourgogne.fr/stride#R5		5	5.06848	47.3107
User I	2018-04-24T14:35:06.847		https://www.u-bourgogne.fr/stride#R1	R1	https://www.u-bourgogne.fr/stride#R5		5	5.06858	47.3107
User I	2018-04-24T14:35:08.879		https://www.u-bourgogne.fr/stride#R1	R1	https://www.u-bourgogne.fr/stride#R5		5	5.06847	47.3107
User I	2018-04-24T14:35:11.285		https://www.u-bourgogne.fr/stride#R1	R1	https://www.u-bourgogne.fr/stride#R5		5	5.06859	47.3107
User I	2018-04-24T14:35:13.441		https://www.u-bourgogne.fr/stride#R1	R1	https://www.u-bourgogne.fr/stride#R5		5	5.06851	47.3107
User I	2018-04-24T14:35:15.497		https://www.u-bourgogne.fr/stride#R1	R1	https://www.u-bourgogne.fr/stride#R5		5	5.06852	47.3107
User I	2018-04-24T14:35:17.612		https://www.u-bourgogne.fr/stride#R1	R1	https://www.u-bourgogne.fr/stride#R5		5	5.06857	47.3107
User I	2018-04-24T14:35:19.808		https://www.u-bourgogne.fr/stride#R1	R1	https://www.u-bourgogne.fr/stride#R5		5	5.06847	47.3107
User I	2018-04-24T14:35:21.994		https://www.u-bourgogne.fr/stride#R1	R1	https://www.u-bourgogne.fr/stride#R5		5	5.06858	47.3107
User I	2018-04-24T14:35:24.306		https://www.u-bourgogne.fr/stride#R1	R1	https://www.u-bourgogne.fr/stride#R5		5	5.06858	47.3108
User I	2018-04-24T14:35:26.355		https://www.u-bourgogne.fr/stride#R1	R1	https://www.u-bourgogne.fr/stride#R5		5	5.06857	47.3107
User I	2018-04-24T14:35:28.477		https://www.u-bourgogne.fr/stride#R1	R1	https://www.u-bourgogne.fr/stride#R5		5	5.06856	47.3107
User I	2018-04-24T14:35:30.683		https://www.u-bourgogne.fr/stride#R1	R1	https://www.u-bourgogne.fr/stride#R5		5	5.06856	47.3107
User I	2018-04-24T14:35:32.718		https://www.u-bourgogne.fr/stride#R1	R1	https://www.u-bourgogne.fr/stride#R5		5	5.06856	47.3107
User I	2018-04-24T14:35:34.807		https://www.u-bourgogne.fr/stride#R1	R1	https://www.u-bourgogne.fr/stride#R5		5	5.06853	47.3107
User I	2018-04-24T14:35:36.862		https://www.u-bourgogne.fr/stride#R1	R1	https://www.u-bourgogne.fr/stride#R5		5	5.06856	47.3107
User I	2018-04-24T14:35:38.991		https://www.u-bourgogne.fr/stride#R1	R1	https://www.u-bourgogne.fr/stride#R5		5	5.06848	47.3107
User I	2018-04-24T14:35:41.054		https://www.u-bourgogne.fr/stride#R1	R1	https://www.u-bourgogne.fr/stride#R5		5	5.06845	47.3107
User I	2018-04-24T14:35:43.157		https://www.u-bourgogne.fr/stride#R1	R1	https://www.u-bourgogne.fr/stride#R5		5	5.06861	47.3107
User I	2018-04-24T14:35:45.261		https://www.u-bourgogne.fr/stride#R1	R1	https://www.u-bourgogne.fr/stride#R5		5	5.0686	47.3107
User I	2018-04-24T14:35:47.358		https://www.u-bourgogne.fr/stride#R1	R1	https://www.u-bourgogne.fr/stride#R5		5	5.06847	47.3107
User I	2018-04-24T14:35:49.474		https://www.u-bourgogne.fr/stride#R1	R1	https://www.u-bourgogne.fr/stride#R5		5	5.06865	47.3107
User I	2018-04-24T14:35:51.614		https://www.u-bourgogne.fr/stride#R1	R1	https://www.u-bourgogne.fr/stride#R5		5	5.06858	47.3107
User I	2018-04-24T14:35:53.660		https://www.u-bourgogne.fr/stride#R1	R1	https://www.u-bourgogne.fr/stride#R5		5	5.06859	47.3107
User I	2018-04-24T14:35:55.802		https://www.u-bourgogne.fr/stride#R1	R1	https://www.u-bourgogne.fr/stride#R5		5	5.06859	47.3107
User I	2018-04-24T14:35:57.863		https://www.u-bourgogne.fr/stride#R1	R1	https://www.u-bourgogne.fr/stride#R5		5	5.0686	47.3107
User I	2018-04-24T14:35:59.962		https://www.u-bourgogne.fr/stride#R1	R1	https://www.u-bourgogne.fr/stride#R5		5	5.06859	47.3107
User I	2018-04-24T14:36:02.177		https://www.u-bourgogne.fr/stride#R1	R1	https://www.u-bourgogne.fr/stride#R5		5	5.06846	47.3107
User I	2018-04-24T14:36:04.233		https://www.u-bourgogne.fr/stride#R1	R1	https://www.u-bourgogne.fr/stride#R5		5	5.06848	47.3106
User I	2018-04-24T14:36:06.310		https://www.u-bourgogne.fr/stride#R1	R1	https://www.u-bourgogne.fr/stride#R5		5	5.06847	47.3107
User I	2018-04-24T14:36:08.375		https://www.u-bourgogne.fr/stride#R1	R1	https://www.u-bourgogne.fr/stride#R5		5	5.06848	47.3107
User I	2018-04-24T14:36:10.475		https://www.u-bourgogne.fr/stride#R1	R1	https://www.u-bourgogne.fr/stride#R5		5	5.06848	47.3107
User I	2018-04-24T14:36:12.568		https://www.u-bourgogne.fr/stride#R1	R1	https://www.u-bourgogne.fr/stride#R5		5	5.06848	47.3107
User I	2018-04-24T14:36:14.676		https://www.u-bourgogne.fr/stride#R1	R1	https://www.u-bourgogne.fr/stride#R5		5	5.06855	47.3108
User I	2018-04-24T14:36:16.779		https://www.u-bourgogne.fr/stride#R1	R1	https://www.u-bourgogne.fr/stride#R5		5	5.06859	47.3107
User I	2018-04-24T14:36:18.937		https://www.u-bourgogne.fr/stride#R1	R1	https://www.u-bourgogne.fr/stride#R5		5	5.06846	47.3107
User I	2018-04-24T14:36:20.978		https://www.u-bourgogne.fr/stride#R1	R1	https://www.u-bourgogne.fr/stride#R5		5	5.06847	47.3107
User I	2018-04-24T14:36:23.074		https://www.u-bourgogne.fr/stride#R1	R1	https://www.u-bourgogne.fr/stride#R5		5	5.0686	47.3108
User I	2018-04-24T14:36:25.107		https://www.u-bourgogne.fr/stride#R1	R1	https://www.u-bourgogne.fr/stride#R5		5	5.06845	47.3108
User I	2018-04-24T14:36:27.276		https://www.u-bourgogne.fr/stride#R1	R1	https://www.u-bourgogne.fr/stride#R5		5	5.06858	47.3107
User I	2018-04-24T14:36:29.386		https://www.u-bourgogne.fr/stride#R1	R1	https://www.u-bourgogne.fr/stride#R5		5	5.06856	47.3106
User I	2018-04-24T14:36:31.481		https://www.u-bourgogne.fr/stride#R1	R1	https://www.u-bourgogne.fr/stride#R5		5	5.06861	47.3107
User I	2018-04-24T14:36:33.587		https://www.u-bourgogne.fr/stride#R1	R1	https://www.u-bourgogne.fr/stride#R5		5	5.06861	47.3107
User I	2018-04-24T14:36:35.682		https://www.u-bourgogne.fr/stride#R1	R1	https://www.u-bourgogne.fr/stride#R5		5	5.06846	47.3107
User I	2018-04-24T14:36:37.786		https://www.u-bourgogne.fr/stride#R1	R1	https://www.u-bourgogne.fr/stride#R5		5	5.06848	47.3107
User I	2018-04-24T14:36:39.881		https://www.u-bourgogne.fr/stride#R1	R1	https://www.u-bourgogne.fr/stride#R5		5	5.06849	47.3107
User I	2018-04-24T14:36:41.995		https://www.u-bourgogne.fr/stride#R1	R1	https://www.u-bourgogne.fr/stride#R5		5	5.06857	47.3107
User I	2018-04-24T14:36:44.133		https://www.u-bourgogne.fr/stride#R1	R1	https://www.u-bourgogne.fr/stride#R5		5	5.06847	47.3107
User I	2018-04-24T14:36:46.231		https://www.u-bourgogne.fr/stride#R1	R1	https://www.u-bourgogne.fr/stride#R5		5	5.06847	47.3107
User I	2018-04-24T14:36:48.290		https://www.u-bourgogne.fr/stride#R1	R1	https://www.u-bourgogne.fr/stride#R5		5	5.06848	47.3107
User I	2018-04-24T14:36:50.394		https://www.u-bourgogne.fr/stride#R1	R1	https://www.u-bourgogne.fr/stride#R5		5	5.06852	47.3107
User I	2018-04-24T14:36:52.490		https://www.u-bourgogne.fr/stride#R1	R1	https://www.u-bourgogne.fr/stride#R5		5	5.06849	47.3107
User I	2018-04-24T14:36:54.590		https://www.u-bourgogne.fr/stride#R1	R1	https://www.u-bourgogne.fr/stride#R5		5	5.06848	47.3107
User I	2018-04-24T14:36:56.738		https://www.u-bourgogne.fr/stride#R1	R1	https://www.u-bourgogne.fr/stride#R5		5	5.06857	47.3107
User I	2018-04-24T14:36:58.789		https://www.u-bourgogne.fr/stride#R1	R1	https://www.u-bourgogne.fr/stride#R5		5	5.06857	47.3107
User I	2018-04-24T14:37:01.060		https://www.u-bourgogne.fr/stride#R1	R1	https://www.u-bourgogne.fr/stride#R5		5	5.0685	47.3107
User I	2018-04-24T14:37:03.138		https://www.u-bourgogne.fr/stride#R1	R1	https://www.u-bourgogne.fr/stride#R5		5	5.06851	47.3107
User I	2018-04-24T14:37:05.152		https://www.u-bourgogne.fr/stride#R1	R1	https://www.u-bourgogne.fr/stride#R5		5	5.06849	47.3107
User I	2018-04-24T14:37:07.188		https://www.u-bourgogne.fr/stride#R1	R1	https://www.u-bourgogne.fr/stride#R5		5	5.06855	47.3107
User I	2018-04-24T14:37:09.301		https://www.u-bourgogne.fr/stride#R1	R1	https://www.u-bourgogne.fr/stride#R5		5	5.06852	47.3107
User I	2018-04-24T14:37:11.323		https://www.u-bourgogne.fr/stride#R1	R1	https://www.u-bourgogne.fr/stride#R5		5	5.06852	47.3107
User I	2018-04-24T14:37:13.337		https://www.u-bourgogne.fr/stride#R1	R1	https://www.u-bourgogne.fr/stride#R2		2	5.06846	47.3108
User I	2018-04-24T14:37:15.365		https://www.u-bourgogne.fr/stride#R1	R1	https://www.u-bourgogne.fr/stride#R2		2	5.06845	47.3108
User I	2018-04-24T14:37:17.392		https://www.u-bourgogne.fr/stride#R1	R1	https://www.u-bourgogne.fr/stride#R2		2	5.0685	47.3108
User I	2018-04-24T14:37:19.406		https://www.u-bourgogne.fr/stride#R1	R1	https://www.u-bourgogne.fr/stride#R2		2	5.06868	47.3108
User I	2018-04-24T14:37:21.529		https://www.u-bourgogne.fr/stride#R1	R1	https://www.u-bourgogne.fr/stride#R2		2	5.06856	47.3108
User I	2018-04-24T14:37:23.604		https://www.u-bourgogne.fr/stride#R1	R1	https://www.u-bourgogne.fr/stride#R2		2	5.06845	47.3107
User I	2018-04-24T14:37:25.815		https://www.u-bourgogne.fr/stride#R1	R1	https://www.u-bourgogne.fr/stride#R2		2	5.06852	47.3107
User I	2018-04-24T14:37:28.064		https://www.u-bourgogne.fr/stride#R1	R1	https://www.u-bourgogne.fr/stride#R2		2	5.06856	47.3107
User I	2018-04-24T14:37:30.075		https://www.u-bourgogne.fr/stride#R1	R1	https://www.u-bourgogne.fr/stride#R2		2	5.06854	47.3107
User I	2018-04-24T14:37:32.177		https://www.u-bourgogne.fr/stride#R1	R1	https://www.u-bourgogne.fr/stride#R2		2	5.06854	47.3107
User I	2018-04-24T14:37:34.437		https://www.u-bourgogne.fr/stride#R1	R1	https://www.u-bourgogne.fr/stride#R2		2	5.0685	47.3108
User I	2018-04-24T14:37:36.525		https://www.u-bourgogne.fr/stride#R1	R1	https://www.u-bourgogne.fr/stride#R2		2	5.06849	47.3106
User I	2018-04-24T14:37:39.365		https://www.u-bourgogne.fr/stride#R1	R1	https://www.u-bourgogne.fr/stride#R2		2	5.0685	47.3108
User I	2018-04-24T14:37:41.513		https://www.u-bourgogne.fr/stride#R1	R1	https://www.u-bourgogne.fr/stride#R2		2	5.06843	47.3104
User I	2018-04-24T14:37:43.526		https://www.u-bourgogne.fr/stride#R1	R1	https://www.u-bourgogne.fr/stride#R2		2	5.06863	47.3107
User I	2018-04-24T14:37:45.640		https://www.u-bourgogne.fr/stride#R1	R1	https://www.u-bourgogne.fr/stride#R5		5	5.06877	47.311
User I	2018-04-24T14:37:47.912		https://www.u-bourgogne.fr/stride#R1	R1	https://www.u-bourgogne.fr/stride#R2		2	5.06879	47.3105
User I	2018-04-24T14:37:49.998		https://www.u-bourgogne.fr/stride#R1	R1	https://www.u-bourgogne.fr/stride#R2		2	5.06921	47.3107
User I	2018-04-24T14:37:52.063		https://www.u-bourgogne.fr/stride#R1	R1	https://www.u-bourgogne.fr/stride#R2		2	5.06918	47.3104
User I	2018-04-24T14:37:54.383		https://www.u-bourgogne.fr/stride#R1	R1	https://www.u-bourgogne.fr/stride#R2		2	5.06886	47.3109
User I	2018-04-24T14:37:56.931		https://www.u-bourgogne.fr/stride#R1	R1	https://www.u-bourgogne.fr/stride#R5		5	5.06856	47.31
User I	2018-04-24T14:37:58.964		https://www.u-bourgogne.fr/stride#R1	R1	https://www.u-bourgogne.fr/stride#R2		2	5.06905	47.3105
User I	2018-04-24T14:38:01.064		https://www.u-bourgogne.fr/stride#R1	R1	https://www.u-bourgogne.fr/stride#R2		2	5.06905	47.3104
User I	2018-04-24T14:38:03.180		https://www.u-bourgogne.fr/stride#R1	R1	https://www.u-bourgogne.fr/stride#R2		2	5.06924	47.3105
User I	2018-04-24T14:38:05.265		https://www.u-bourgogne.fr/stride#R1	R1	https://www.u-bourgogne.fr/stride#R2		2	5.06914	47.3105
User I	2018-04-24T14:38:07.404		https://www.u-bourgogne.fr/stride#R1	R1	https://www.u-bourgogne.fr/stride#R2		2	5.06894	47.3105
User I	2018-04-24T14:38:09.541		https://www.u-bourgogne.fr/stride#R1	R1	https://www.u-bourgogne.fr/stride#R2		2	5.06906	47.3106
User I	2018-04-24T14:38:11.570		https://www.u-bourgogne.fr/stride#R1	R1	https://www.u-bourgogne.fr/stride#R2		2	5.06901	47.3105
User I	2018-04-24T14:38:13.636		https://www.u-bourgogne.fr/stride#R1	R1	https://www.u-bourgogne.fr/stride#R2		2	5.069	47.3105
User I	2018-04-24T14:38:15.739		https://www.u-bourgogne.fr/stride#R1	R1	https://www.u-bourgogne.fr/stride#R4		4	5.06839	47.3108
User I	2018-04-24T14:38:17.841		https://www.u-bourgogne.fr/stride#R1	R1	https://www.u-bourgogne.fr/stride#R2		2	5.06903	47.3106
User I	2018-04-24T14:38:19.949		https://www.u-bourgogne.fr/stride#R1	R1	https://www.u-bourgogne.fr/stride#R2		2	5.06905	47.3106
User I	2018-04-24T14:38:22.072		https://www.u-bourgogne.fr/stride#R1	R1	https://www.u-bourgogne.fr/stride#R2		2	5.06902	47.3106
User I	2018-04-24T14:38:24.309		https://www.u-bourgogne.fr/stride#R1	R1	https://www.u-bourgogne.fr/stride#R2		2	5.069	47.3106
User I	2018-04-24T14:38:26.328		https://www.u-bourgogne.fr/stride#R1	R1	https://www.u-bourgogne.fr/stride#R2		2	5.06903	47.3106
User I	2018-04-24T14:38:28.380		https://www.u-bourgogne.fr/stride#R1	R1	https://www.u-bourgogne.fr/stride#R2		2	5.06909	47.3106
User I	2018-04-24T14:38:30.496		https://www.u-bourgogne.fr/stride#R1	R1	https://www.u-bourgogne.fr/stride#R5		5	5.06908	47.3105
User I	2018-04-24T14:38:32.549		https://www.u-bourgogne.fr/stride#R1	R1	https://www.u-bourgogne.fr/stride#R2		2	5.0691	47.3105
User I	2018-04-24T14:38:34.821		https://www.u-bourgogne.fr/stride#R1	R1	https://www.u-bourgogne.fr/stride#R2		2	5.06906	47.3106
User I	2018-04-24T14:38:36.833		https://www.u-bourgogne.fr/stride#R1	R1	https://www.u-bourgogne.fr/stride#R2		2	5.06898	47.3106
User I	2018-04-24T14:38:38.858		https://www.u-bourgogne.fr/stride#R1	R1	https://www.u-bourgogne.fr/stride#R2		2	5.06899	47.3106
User I	2018-04-24T14:38:40.951		https://www.u-bourgogne.fr/stride#R1	R1	https://www.u-bourgogne.fr/stride#R2		2	5.06902	47.3106
User I	2018-04-24T14:38:42.961		https://www.u-bourgogne.fr/stride#R1	R1	https://www.u-bourgogne.fr/stride#R2		2	5.06903	47.3106
User I	2018-04-24T14:38:45.015		https://www.u-bourgogne.fr/stride#R1	R1	https://www.u-bourgogne.fr/stride#R2		2	5.06901	47.3106
User I	2018-04-24T14:38:47.034		https://www.u-bourgogne.fr/stride#R1	R1	https://www.u-bourgogne.fr/stride#R2		2	5.069	47.3106
User I	2018-04-24T14:38:49.055		https://www.u-bourgogne.fr/stride#R1	R1	https://www.u-bourgogne.fr/stride#R2		2	5.069	47.3106
User I	2018-04-24T14:38:51.111		https://www.u-bourgogne.fr/stride#R1	R1	https://www.u-bourgogne.fr/stride#R2		2	5.06872	47.3109
User I	2018-04-24T14:38:53.208		https://www.u-bourgogne.fr/stride#R1	R1	https://www.u-bourgogne.fr/stride#R2		2	5.06901	47.3105
User I	2018-04-24T14:38:55.792		https://www.u-bourgogne.fr/stride#R1	R1	https://www.u-bourgogne.fr/stride#R2		2	5.06928	47.3106
User I	2018-04-24T14:38:57.802		https://www.u-bourgogne.fr/stride#R1	R1	https://www.u-bourgogne.fr/stride#R2		2	5.06904	47.3106
User I	2018-04-24T14:38:59.860		https://www.u-bourgogne.fr/stride#R1	R1	https://www.u-bourgogne.fr/stride#R2		2	5.06905	47.3106
User I	2018-04-24T14:39:01.988		https://www.u-bourgogne.fr/stride#R1	R1	https://www.u-bourgogne.fr/stride#R2		2	5.06899	47.3105
User I	2018-04-24T14:39:04.076		https://www.u-bourgogne.fr/stride#R1	R1	https://www.u-bourgogne.fr/stride#R5		5	5.06894	47.3105
User I	2018-04-24T14:39:06.161		https://www.u-bourgogne.fr/stride#R1	R1	https://www.u-bourgogne.fr/stride#R2		2	5.06907	47.3106
User I	2018-04-24T14:39:08.167		https://www.u-bourgogne.fr/stride#R1	R1	https://www.u-bourgogne.fr/stride#R2		2	5.06898	47.3107
User I	2018-04-24T14:39:10.218		https://www.u-bourgogne.fr/stride#R1	R1	https://www.u-bourgogne.fr/stride#R5		5	5.06944	47.3103
User I	2018-04-24T14:42:20.215		https://www.u-bourgogne.fr/stride#R1	R1	https://www.u-bourgogne.fr/stride#R2		2	5.06899	47.3108
User I	2018-04-24T14:50:08.746		https://www.u-bourgogne.fr/stride#R1	R1	https://www.u-bourgogne.fr/stride#R2		2	5.06965	47.3104
User I	2018-04-24T14:50:10.787		https://www.u-bourgogne.fr/stride#R1	R1	https://www.u-bourgogne.fr/stride#R2		2	5.06894	47.3107
User I	2018-04-24T14:50:12.793		https://www.u-bourgogne.fr/stride#R1	R1	https://www.u-bourgogne.fr/stride#R2		2	5.06894	47.3107
User I	2018-04-24T14:50:14.836		https://www.u-bourgogne.fr/stride#R1	R1	https://www.u-bourgogne.fr/stride#R2		2	5.06886	47.3106
User I	2018-04-24T14:50:16.870		https://www.u-bourgogne.fr/stride#R1	R1	https://www.u-bourgogne.fr/stride#R2		2	5.06892	47.3107
User I	2018-04-24T14:50:18.876		https://www.u-bourgogne.fr/stride#R1	R1	https://www.u-bourgogne.fr/stride#R2		2	5.06894	47.3107
User I	2018-04-24T14:50:20.906		https://www.u-bourgogne.fr/stride#R1	R1	https://www.u-bourgogne.fr/stride#R2		2	5.06893	47.3107
User I	2018-04-24T14:50:23.012		https://www.u-bourgogne.fr/stride#R1	R1	https://www.u-bourgogne.fr/stride#R2		2	5.06894	47.3107
User I	2018-04-24T14:50:25.118		https://www.u-bourgogne.fr/stride#R1	R1	https://www.u-bourgogne.fr/stride#R2		2	5.06895	47.3107
User I	2018-04-24T14:50:27.125		https://www.u-bourgogne.fr/stride#R1	R1	https://www.u-bourgogne.fr/stride#R2		2	5.06892	47.3107
User I	2018-04-24T14:50:29.527		https://www.u-bourgogne.fr/stride#R1	R1	https://www.u-bourgogne.fr/stride#R2		2	5.06887	47.3106
User I	2018-04-24T14:50:31.582		https://www.u-bourgogne.fr/stride#R1	R1	https://www.u-bourgogne.fr/stride#R2		2	5.06889	47.3106
User I	2018-04-24T14:50:33.604		https://www.u-bourgogne.fr/stride#R1	R1	https://www.u-bourgogne.fr/stride#R2		2	5.06889	47.3106
User I	2018-04-24T14:50:35.999		https://www.u-bourgogne.fr/stride#R1	R1	https://www.u-bourgogne.fr/stride#R2		2	5.06917	47.3106
User I	2018-04-24T14:50:38.064		https://www.u-bourgogne.fr/stride#R1	R1	https://www.u-bourgogne.fr/stride#R2		2	5.06887	47.3106
User I	2018-04-24T14:50:40.201		https://www.u-bourgogne.fr/stride#R1	R1	https://www.u-bourgogne.fr/stride#R2		2	5.06883	47.3107
User I	2018-04-24T15:51:01.697		https://www.u-bourgogne.fr/stride#R1	R1	https://www.u-bourgogne.fr/stride#R4		4	5.07728	47.3142
User I	2018-04-24T15:51:03.937		https://www.u-bourgogne.fr/stride#R1	R1	https://www.u-bourgogne.fr/stride#R4		4	5.07719	47.3142
User I	2018-04-24T15:51:20.158		https://www.u-bourgogne.fr/stride#R1	R1	https://www.u-bourgogne.fr/stride#R4		4	5.0774	47.3139
User I	2018-04-24T16:11:45.968		https://www.u-bourgogne.fr/stride#R1	R1	https://www.u-bourgogne.fr/stride#R4		4	5.07789	47.3141
User I	2018-04-24T16:11:49.038		https://www.u-bourgogne.fr/stride#R1	R1	https://www.u-bourgogne.fr/stride#R4		4	5.07777	47.314
User I	2018-04-24T16:11:51.103		https://www.u-bourgogne.fr/stride#R1	R1	https://www.u-bourgogne.fr/stride#R4		4	5.07767	47.3141
User I	2018-04-24T16:11:53.242		https://www.u-bourgogne.fr/stride#R1	R1	https://www.u-bourgogne.fr/stride#R4		4	5.07762	47.314
User I	2018-04-24T16:11:55.302		https://www.u-bourgogne.fr/stride#R1	R1	https://www.u-bourgogne.fr/stride#R4		4	5.07766	47.3141
User I	2018-04-24T16:11:57.345		https://www.u-bourgogne.fr/stride#R1	R1	https://www.u-bourgogne.fr/stride#R4		4	5.07768	47.3141
User I	2018-04-24T16:11:59.367		https://www.u-bourgogne.fr/stride#R1	R1	https://www.u-bourgogne.fr/stride#R4		4	5.07767	47.3141
User I	2018-04-24T16:12:01.425		https://www.u-bourgogne.fr/stride#R1	R1	https://www.u-bourgogne.fr/stride#R4		4	5.07766	47.3141
User I	2018-04-24T16:12:03.613		https://www.u-bourgogne.fr/stride#R1	R1	https://www.u-bourgogne.fr/stride#R4		4	5.07765	47.3141
User I	2018-04-24T16:12:05.872		https://www.u-bourgogne.fr/stride#R1	R1	https://www.u-bourgogne.fr/stride#R4		4	5.07753	47.314
User I	2018-04-24T16:12:08.184		https://www.u-bourgogne.fr/stride#R1	R1	https://www.u-bourgogne.fr/stride#R4		4	5.07762	47.3141
User I	2018-04-24T16:23:24.459		https://www.u-bourgogne.fr/stride#R1	R1	https://www.u-bourgogne.fr/stride#R4		4	5.07781	47.3142
User I	2018-04-24T16:23:26.532		https://www.u-bourgogne.fr/stride#R1	R1	https://www.u-bourgogne.fr/stride#R4		4	5.0776	47.3138
User I	2018-04-24T16:23:28.563		https://www.u-bourgogne.fr/stride#R1	R1	https://www.u-bourgogne.fr/stride#R4		4	5.07751	47.3139
User I	2018-04-24T16:29:48.752		https://www.u-bourgogne.fr/stride#R1	R1	https://www.u-bourgogne.fr/stride#R4		4	5.07779	47.3141
User I	2018-04-24T16:29:50.829		https://www.u-bourgogne.fr/stride#R1	R1	https://www.u-bourgogne.fr/stride#R4		4	5.07762	47.3139
User I	2018-04-24T16:29:52.891		https://www.u-bourgogne.fr/stride#R1	R1	https://www.u-bourgogne.fr/stride#R4		4	5.07757	47.314
User I	2018-04-24T16:29:55.012		https://www.u-bourgogne.fr/stride#R1	R1	https://www.u-bourgogne.fr/stride#R4		4	5.07756	47.314
User I	2018-04-24T16:29:57.034		https://www.u-bourgogne.fr/stride#R1	R1	https://www.u-bourgogne.fr/stride#R4		4	5.07761	47.314
User I	2018-04-24T16:33:53.705		https://www.u-bourgogne.fr/stride#R1	R1	https://www.u-bourgogne.fr/stride#R4		4	5.0775	47.3139
User I	2018-04-24T16:33:55.795		https://www.u-bourgogne.fr/stride#R1	R1	https://www.u-bourgogne.fr/stride#R4		4	5.07746	47.314
User I	2018-04-24T16:33:58.135		https://www.u-bourgogne.fr/stride#R1	R1	https://www.u-bourgogne.fr/stride#R4		4	5.07739	47.314
User I	2018-04-24T16:34:00.174		https://www.u-bourgogne.fr/stride#R1	R1	https://www.u-bourgogne.fr/stride#R4		4	5.07739	47.314
User I	2018-04-24T16:34:02.194		https://www.u-bourgogne.fr/stride#R1	R1	https://www.u-bourgogne.fr/stride#R4		4	5.07735	47.3141
User I	2018-04-24T16:34:04.228		https://www.u-bourgogne.fr/stride#R1	R1	https://www.u-bourgogne.fr/stride#R4		4	5.07735	47.3141
User I	2018-04-24T16:34:06.267		https://www.u-bourgogne.fr/stride#R1	R1	https://www.u-bourgogne.fr/stride#R4		4	5.07736	47.314
User I	2018-04-24T16:34:08.281		https://www.u-bourgogne.fr/stride#R1	R1	https://www.u-bourgogne.fr/stride#R4		4	5.07745	47.314
User I	2018-04-24T16:34:10.338		https://www.u-bourgogne.fr/stride#R1	R1	https://www.u-bourgogne.fr/stride#R4		4	5.07745	47.314
User I	2018-04-24T16:34:12.664		https://www.u-bourgogne.fr/stride#R1	R1	https://www.u-bourgogne.fr/stride#R4		4	5.07744	47.314
User I	2018-04-24T16:34:14.705		https://www.u-bourgogne.fr/stride#R1	R1	https://www.u-bourgogne.fr/stride#R4		4	5.07748	47.3142
User I	2018-04-24T16:34:16.805		https://www.u-bourgogne.fr/stride#R1	R1	https://www.u-bourgogne.fr/stride#R4		4	5.07755	47.3142
User I	2018-04-24T16:34:19.572		https://www.u-bourgogne.fr/stride#R1	R1	https://www.u-bourgogne.fr/stride#R4		4	5.07732	47.314
User I	2018-04-24T16:37:09.088		https://www.u-bourgogne.fr/stride#R1	R1	https://www.u-bourgogne.fr/stride#R4		4	5.07776	47.3139
User I	2018-04-24T16:37:11.367		https://www.u-bourgogne.fr/stride#R1	R1	https://www.u-bourgogne.fr/stride#R4		4	5.07768	47.3139
User I	2018-04-24T16:37:13.626		https://www.u-bourgogne.fr/stride#R1	R1	https://www.u-bourgogne.fr/stride#R4		4	5.07767	47.3139
User I	2018-04-24T16:37:15.708		https://www.u-bourgogne.fr/stride#R1	R1	https://www.u-bourgogne.fr/stride#R4		4	5.07761	47.3139
User I	2018-04-24T16:37:18.042		https://www.u-bourgogne.fr/stride#R1	R1	https://www.u-bourgogne.fr/stride#R4		4	5.07781	47.3142
User I	2018-04-24T16:37:20.622		https://www.u-bourgogne.fr/stride#R1	R1	https://www.u-bourgogne.fr/stride#R4		4	5.07741	47.3139
User I	2018-04-24T16:37:24.597		https://www.u-bourgogne.fr/stride#R1	R1	https://www.u-bourgogne.fr/stride#R4		4	5.07765	47.314
User I	2018-04-24T16:40:25.235		https://www.u-bourgogne.fr/stride#R1	R1	https://www.u-bourgogne.fr/stride#R4		4	5.07759	47.314
User I	2018-04-24T16:40:25.273		https://www.u-bourgogne.fr/stride#R1	R1	https://www.u-bourgogne.fr/stride#R4		4	5.07759	47.314
User I	2018-04-24T16:40:27.388		https://www.u-bourgogne.fr/stride#R1	R1	https://www.u-bourgogne.fr/stride#R4		4	5.07757	47.314
User I	2018-04-24T16:40:27.395		https://www.u-bourgogne.fr/stride#R1	R1	https://www.u-bourgogne.fr/stride#R4		4	5.07757	47.314
User I	2018-04-24T16:40:29.425		https://www.u-bourgogne.fr/stride#R1	R1	https://www.u-bourgogne.fr/stride#R4		4	5.07759	47.314
User I	2018-04-24T16:40:29.436		https://www.u-bourgogne.fr/stride#R1	R1	https://www.u-bourgogne.fr/stride#R4		4	5.07759	47.314
User I	2018-04-24T16:40:31.529		https://www.u-bourgogne.fr/stride#R1	R1	https://www.u-bourgogne.fr/stride#R4		4	5.07753	47.314
User I	2018-04-24T16:40:31.541		https://www.u-bourgogne.fr/stride#R1	R1	https://www.u-bourgogne.fr/stride#R4		4	5.07753	47.314
User I	2018-04-24T16:40:33.607		https://www.u-bourgogne.fr/stride#R1	R1	https://www.u-bourgogne.fr/stride#R4		4	5.07767	47.3141
User I	2018-04-24T16:40:33.617		https://www.u-bourgogne.fr/stride#R1	R1	https://www.u-bourgogne.fr/stride#R4		4	5.07767	47.3141
User I	2018-04-24T16:40:35.643		https://www.u-bourgogne.fr/stride#R1	R1	https://www.u-bourgogne.fr/stride#R4		4	5.07766	47.3141
User I	2018-04-24T16:40:35.654		https://www.u-bourgogne.fr/stride#R1	R1	https://www.u-bourgogne.fr/stride#R4		4	5.07766	47.3141
User I	2018-04-24T16:40:38.369		https://www.u-bourgogne.fr/stride#R1	R1	https://www.u-bourgogne.fr/stride#R4		4	5.07766	47.3141
User I	2018-04-24T16:40:38.380		https://www.u-bourgogne.fr/stride#R1	R1	https://www.u-bourgogne.fr/stride#R4		4	5.07766	47.3141
User I	2018-04-24T16:46:15.084		https://www.u-bourgogne.fr/stride#R1	R1	https://www.u-bourgogne.fr/stride#R4		4	5.07775	47.3142
User I	2018-04-24T16:46:17.171		https://www.u-bourgogne.fr/stride#R1	R1	https://www.u-bourgogne.fr/stride#R4		4	5.07735	47.314
User I	2018-04-24T16:46:19.305		https://www.u-bourgogne.fr/stride#R1	R1	https://www.u-bourgogne.fr/stride#R4		4	5.07744	47.314
User I	2018-04-24T16:46:21.354		https://www.u-bourgogne.fr/stride#R1	R1	https://www.u-bourgogne.fr/stride#R4		4	5.07726	47.3142
User I	2018-04-24T16:46:23.376		https://www.u-bourgogne.fr/stride#R1	R1	https://www.u-bourgogne.fr/stride#R4		4	5.07747	47.314
User I	2018-04-24T16:46:25.426		https://www.u-bourgogne.fr/stride#R1	R1	https://www.u-bourgogne.fr/stride#R4		4	5.07744	47.314
User I	2018-04-24T16:46:27.466		https://www.u-bourgogne.fr/stride#R1	R1	https://www.u-bourgogne.fr/stride#R4		4	5.07765	47.3141
User I	2018-04-24T16:46:29.936		https://www.u-bourgogne.fr/stride#R1	R1	https://www.u-bourgogne.fr/stride#R4		4	5.07764	47.3141
User I	2018-04-24T16:56:05.184		https://www.u-bourgogne.fr/stride#R1	R1	https://www.u-bourgogne.fr/stride#R4		4	5.07736	47.3138
User I	2018-04-24T16:56:07.342		https://www.u-bourgogne.fr/stride#R1	R1	https://www.u-bourgogne.fr/stride#R4		4	5.07753	47.3144
User I	2018-04-24T16:56:31.778		https://www.u-bourgogne.fr/stride#R1	R1	https://www.u-bourgogne.fr/stride#R4		4	5.07754	47.314
User I	2018-04-24T16:56:33.815		https://www.u-bourgogne.fr/stride#R1	R1	https://www.u-bourgogne.fr/stride#R4		4	5.07759	47.3141
User I	2018-04-24T16:56:35.851		https://www.u-bourgogne.fr/stride#R1	R1	https://www.u-bourgogne.fr/stride#R4		4	5.07737	47.314
User I	2018-04-24T16:56:37.918		https://www.u-bourgogne.fr/stride#R1	R1	https://www.u-bourgogne.fr/stride#R4		4	5.0773	47.3141
User I	2018-04-24T16:56:39.949		https://www.u-bourgogne.fr/stride#R1	R1	https://www.u-bourgogne.fr/stride#R4		4	5.07733	47.314
User I	2018-04-24T16:56:41.979		https://www.u-bourgogne.fr/stride#R1	R1	https://www.u-bourgogne.fr/stride#R4		4	5.07737	47.314
User I	2018-04-24T16:56:44.029		https://www.u-bourgogne.fr/stride#R1	R1	https://www.u-bourgogne.fr/stride#R4		4	5.07761	47.314
User I	2018-04-24T16:56:46.063		https://www.u-bourgogne.fr/stride#R1	R1	https://www.u-bourgogne.fr/stride#R4		4	5.07759	47.314
User I	2018-04-24T16:56:48.381		https://www.u-bourgogne.fr/stride#R1	R1	https://www.u-bourgogne.fr/stride#R4		4	5.07735	47.3139
User I	2018-04-24T17:00:13.683		https://www.u-bourgogne.fr/stride#R1	R1	https://www.u-bourgogne.fr/stride#R4		4	5.07755	47.3141
User I	2018-04-24T17:00:15.749		https://www.u-bourgogne.fr/stride#R1	R1	https://www.u-bourgogne.fr/stride#R4		4	5.07745	47.314
User I	2018-04-24T17:00:17.785		https://www.u-bourgogne.fr/stride#R1	R1	https://www.u-bourgogne.fr/stride#R4		4	5.0776	47.3141
User I	2018-04-24T17:00:19.848		https://www.u-bourgogne.fr/stride#R1	R1	https://www.u-bourgogne.fr/stride#R4		4	5.07758	47.3141
User I	2018-04-24T17:00:21.881		https://www.u-bourgogne.fr/stride#R1	R1	https://www.u-bourgogne.fr/stride#R4		4	5.0775	47.314
User I	2018-04-24T17:00:23.921		https://www.u-bourgogne.fr/stride#R1	R1	https://www.u-bourgogne.fr/stride#R4		4	5.07751	47.314
User I	2018-04-24T17:00:25.956		https://www.u-bourgogne.fr/stride#R1	R1	https://www.u-bourgogne.fr/stride#R4		4	5.07758	47.3141
User I	2018-04-24T17:00:28.126		https://www.u-bourgogne.fr/stride#R1	R1	https://www.u-bourgogne.fr/stride#R4		4	5.07758	47.3141
User I	2018-04-24T17:00:30.160		https://www.u-bourgogne.fr/stride#R1	R1	https://www.u-bourgogne.fr/stride#R4		4	5.07754	47.314
User I	2018-04-24T17:00:32.239		https://www.u-bourgogne.fr/stride#R1	R1	https://www.u-bourgogne.fr/stride#R4		4	5.07751	47.314
User I	2018-04-24T17:00:34.296		https://www.u-bourgogne.fr/stride#R1	R1	https://www.u-bourgogne.fr/stride#R4		4	5.07733	47.3142
User I	2018-04-24T17:00:36.344		https://www.u-bourgogne.fr/stride#R1	R1	https://www.u-bourgogne.fr/stride#R4		4	5.07763	47.314
User I	2018-04-24T17:00:38.413		https://www.u-bourgogne.fr/stride#R1	R1	https://www.u-bourgogne.fr/stride#R4		4	5.07752	47.314
User I	2018-04-24T17:00:40.519		https://www.u-bourgogne.fr/stride#R1	R1	https://www.u-bourgogne.fr/stride#R4		4	5.07751	47.314
User I	2018-04-24T17:00:42.538		https://www.u-bourgogne.fr/stride#R1	R1	https://www.u-bourgogne.fr/stride#R4		4	5.07763	47.3141
User I	2018-04-24T17:11:20.727		https://www.u-bourgogne.fr/stride#R1	R1	https://www.u-bourgogne.fr/stride#R4		4	5.07747	47.3138
User I	2018-04-24T17:11:23.078		https://www.u-bourgogne.fr/stride#R1	R1	https://www.u-bourgogne.fr/stride#R4		4	5.07762	47.3139
User I	2018-04-24T17:11:40.377		https://www.u-bourgogne.fr/stride#R1	R1	https://www.u-bourgogne.fr/stride#R4		4	5.07795	47.3142
User I	2018-04-24T17:18:23.301		https://www.u-bourgogne.fr/stride#R1	R1	https://www.u-bourgogne.fr/stride#R4		4	5.0776	47.3138
User I	2018-04-24T17:18:25.445		https://www.u-bourgogne.fr/stride#R1	R1	https://www.u-bourgogne.fr/stride#R4		4	5.07743	47.3139
User I	2018-04-24T17:18:27.563		https://www.u-bourgogne.fr/stride#R1	R1	https://www.u-bourgogne.fr/stride#R4		4	5.07748	47.314
User I	2018-04-24T17:18:29.623		https://www.u-bourgogne.fr/stride#R1	R1	https://www.u-bourgogne.fr/stride#R4		4	5.07768	47.3141
User I	2018-04-24T17:18:31.644		https://www.u-bourgogne.fr/stride#R1	R1	https://www.u-bourgogne.fr/stride#R4		4	5.07763	47.3139
User I	2018-04-24T17:18:33.677		https://www.u-bourgogne.fr/stride#R1	R1	https://www.u-bourgogne.fr/stride#R4		4	5.07771	47.3141
User I	2018-04-24T17:23:11.175		https://www.u-bourgogne.fr/stride#R1	R1	https://www.u-bourgogne.fr/stride#R4		4	5.07785	47.3143
User I	2018-04-24T17:23:13.279		https://www.u-bourgogne.fr/stride#R1	R1	https://www.u-bourgogne.fr/stride#R4		4	5.07723	47.3139
User I	2018-04-24T17:23:27.802		https://www.u-bourgogne.fr/stride#R1	R1	https://www.u-bourgogne.fr/stride#R4		4	5.07767	47.314
User I	2018-04-24T17:23:30.016		https://www.u-bourgogne.fr/stride#R1	R1	https://www.u-bourgogne.fr/stride#R4		4	5.07765	47.314
User I	2018-04-24T17:23:32.068		https://www.u-bourgogne.fr/stride#R1	R1	https://www.u-bourgogne.fr/stride#R4		4	5.07757	47.314
User I	2018-04-24T17:23:34.105		https://www.u-bourgogne.fr/stride#R1	R1	https://www.u-bourgogne.fr/stride#R4		4	5.07771	47.314
User I	2018-04-24T17:23:36.127		https://www.u-bourgogne.fr/stride#R1	R1	https://www.u-bourgogne.fr/stride#R4		4	5.07779	47.3141
User I	2018-04-24T17:23:38.168		https://www.u-bourgogne.fr/stride#R1	R1	https://www.u-bourgogne.fr/stride#R4		4	5.07733	47.3144
User I	2018-04-24T17:23:43.978		https://www.u-bourgogne.fr/stride#R1	R1	https://www.u-bourgogne.fr/stride#R4		4	5.07743	47.3139
User I	2018-04-24T17:23:46.084		https://www.u-bourgogne.fr/stride#R1	R1	https://www.u-bourgogne.fr/stride#R4		4	5.07748	47.3139
User I	2018-04-24T17:23:48.108		https://www.u-bourgogne.fr/stride#R1	R1	https://www.u-bourgogne.fr/stride#R4		4	5.07752	47.3139
User I	2018-04-25T11:07:55.477		https://www.u-bourgogne.fr/stride#R1	R1	https://www.u-bourgogne.fr/stride#R4		4	5.07757	47.3139
User I	2018-04-25T11:07:57.549		https://www.u-bourgogne.fr/stride#R1	R1	https://www.u-bourgogne.fr/stride#R4		4	5.07763	47.314
User I	2018-04-25T11:07:59.965		https://www.u-bourgogne.fr/stride#R1	R1	https://www.u-bourgogne.fr/stride#R4		4	5.07762	47.314
User I	2018-04-25T11:08:02.038		https://www.u-bourgogne.fr/stride#R1	R1	https://www.u-bourgogne.fr/stride#R4		4	5.07753	47.314
User I	2018-04-25T11:08:04.061		https://www.u-bourgogne.fr/stride#R1	R1	https://www.u-bourgogne.fr/stride#R4		4	5.07759	47.314
User I	2018-04-25T11:08:06.127		https://www.u-bourgogne.fr/stride#R1	R1	https://www.u-bourgogne.fr/stride#R4		4	5.07749	47.314
[truncated: 6,427 more rows]

## Sheet: Summary
Count of Long	Column Labels
Building Users	2018-04-19	2018-04-23	2018-04-24	2018-04-25	2018-04-26	2018-04-27	2018-04-30	2018-05-02	2018-05-03	2018-05-04	2018-05-14	2018-05-15	Grand Total
User A				50									50
User B					236	6			29	46			317
User C				300									300
User D				365									365
User E		1368		235									1603
User F				6									6
User G				14									14
User H				123	17	7	1653	96	15				1911
User I	290	175	410	123	176	192	28				201	229	1824
User J				1400	500								1900
User K				119	17								136
Grand Total	290	1543	410	2735	946	205	1681	96	44	46	201	229	8426
